# Supplementary material for: Dibutyl 2,2′-bipyridine-4,4′-dicarboxyl­ate
Source: Acta Crystallogr Sect E Struct Rep Online. 2009 Feb 6;65(Pt 3):o478. doi: 10.1107/S1600536809003997 (PMC2968571; doi:10.1107/S1600536809003997)
Supplement: Supplementary file 1 [file e-65-0o478-sup1.cif]

##############################################################################
###                                                                        ###
###        Electronic paper (Acta Crystallographica Section E)             ###
###                                                                        ###
##############################################################################
#                                                                            #
# This CIF contains the data in a paper accepted for publication in Acta     #
# Crystallographica Section E. It conforms to the requirements of Notes      #
# for Authors for Section E, and has been peer reviewed under the auspices   #
# of the IUCr Commission on Journals.                                        #
#                                                                            #
# Full details of the Crystallographic Information File format               #
# are given in the paper "The Crystallographic Information File (CIF):       #
# a New Standard Archive File for Crystallography" by S. R. Hall, F. H.      #
# Allen and I. D. Brown [Acta Cryst. (1991), A47, 655-685].                  #
#                                                                            #
# The current version of the core CIF dictionary is obtainable from          #
# ftp://ftp.iucr.org/pub/cif_core.dic. The current version number is 2.4.    #
#                                                                            #
# Software is freely available for graphical display of the structure(s) in  #
# this CIF.  For information consult the CIF home page http://www.iucr.org/  #
# cif/home.html                                                              #
#                                                                            #
# This file may be used for bona fide research purposes within the           #
# scientific community so long as proper attribution is given to the journal # 
# article from which it was obtained.                                        #
#                                                                            #
##############################################################################
                                             
data_I
_audit_creation_method     SHELXL-97
_chemical_name_systematic
;
Dibutyl 2,2'-bipyridine-4,4'-dicarboxylate
;
_chemical_name_common     ?
_chemical_formula_moiety     'C20 H24 N2 O4'
_chemical_formula_sum     'C20 H24 N2 O4'
_chemical_formula_iupac     'C20 H24 N2 O4'
_chemical_formula_weight     356.41
_chemical_melting_point     ?
_symmetry_cell_setting     monoclinic
_symmetry_space_group_name_H-M     'P 21/c'
_symmetry_space_group_name_Hall     '-P 2ybc'
loop_
    _symmetry_equiv_pos_as_xyz
    'x, y, z'
    '-x, y+1/2, -z+1/2'
    '-x, -y, -z'
    'x, -y-1/2, z-1/2'
_cell_length_a     7.4183(9)
_cell_length_b     8.2829(10)
_cell_length_c     15.375(2)
_cell_angle_alpha     90.00
_cell_angle_beta     93.2730(10)
_cell_angle_gamma     90.00
_cell_volume     943.2(2)
_cell_formula_units_Z     2
_cell_measurement_reflns_used     1638
_cell_measurement_theta_min     2.654
_cell_measurement_theta_max     26.662
_cell_measurement_temperature     298(2)
_exptl_crystal_description     block
_exptl_crystal_colour     colorless
_exptl_crystal_size_max     0.40
_exptl_crystal_size_mid     0.30
_exptl_crystal_size_min     0.15
_exptl_crystal_density_diffrn     1.255
_exptl_crystal_density_meas     ?
_exptl_crystal_density_method     'not measured'
_exptl_crystal_F_000     380
_exptl_absorpt_coefficient_mu     0.088
_exptl_absorpt_correction_type     multi-scan
_exptl_absorpt_process_details     '(SADABS; Sheldrick, 2003)'
_exptl_absorpt_correction_T_min     0.9657
_exptl_absorpt_correction_T_max     0.9869
_exptl_special_details
;
;
_diffrn_ambient_temperature     298(2)
_diffrn_radiation_type     MoK\a
_diffrn_radiation_wavelength     0.71073
_diffrn_radiation_source     'fine-focus sealed tube'
_diffrn_radiation_monochromator     graphite
_diffrn_measurement_device_type     'Bruker SMART CCD'
_diffrn_measurement_method     '\f and \w'
_diffrn_reflns_number     4552
_diffrn_reflns_av_R_equivalents     0.0206
_diffrn_reflns_av_sigmaI/netI     0.0226
_diffrn_reflns_theta_min     2.65
_diffrn_reflns_theta_max     25.01
_diffrn_reflns_theta_full     25.01
_diffrn_measured_fraction_theta_max     0.996
_diffrn_measured_fraction_theta_full     0.996
_diffrn_reflns_limit_h_min     -8
_diffrn_reflns_limit_h_max     8
_diffrn_reflns_limit_k_min     -9
_diffrn_reflns_limit_k_max     8
_diffrn_reflns_limit_l_min     -18
_diffrn_reflns_limit_l_max     18
_diffrn_standards_number     0
_diffrn_standards_interval_count     .
_diffrn_standards_interval_time     .
_diffrn_standards_decay_%     ?
_refine_special_details
;
Refinement of <i>F</i>^2^ against ALL reflections. The weighted <i>R</i>-factor
<i>wR</i> and goodness of fit <i>S</i> are based on <i>F</i>^2^, conventional
<i>R</i>-factors <i>R</i> are based on <i>F</i>, with <i>F</i> set to zero for
negative <i>F</i>^2^. The threshold expression of <i>F</i>^2^ >
\s(<i>F</i>^2^) is used only for calculating <i>R</i>-factors(gt) <i>etc</i>.
and is not relevant to the choice of reflections for refinement.
<i>R</i>-factors based on <i>F</i>^2^ are statistically about twice as large
as those based on <i>F</i>, and <i>R</i>- factors based on ALL data will be
even larger.
;
_reflns_number_total     1654
_reflns_number_gt     1135
_reflns_threshold_expression     I>2\s(I)
_refine_ls_structure_factor_coef     Fsqd
_refine_ls_matrix_type     full
_refine_ls_R_factor_all     0.0625
_refine_ls_R_factor_gt     0.0387
_refine_ls_wR_factor_gt     0.0954
_refine_ls_wR_factor_ref     0.1147
_refine_ls_goodness_of_fit_ref     1.026
_refine_ls_restrained_S_all     1.026
_refine_ls_number_reflns     1654
_refine_ls_number_parameters     119
_refine_ls_number_restraints     0
_refine_ls_hydrogen_treatment     constr
_refine_ls_weighting_scheme     calc
_refine_ls_weighting_details
          'calc w=1/[\s^2^(Fo^2^)+(0.0497P)^2^+0.199P] where P=(Fo^2^+2Fc^2^)/3'
_atom_sites_solution_hydrogens     geom
_atom_sites_solution_primary     direct
_atom_sites_solution_secondary     difmap
_refine_ls_shift/su_max     0.000
_refine_ls_shift/su_mean     0.000
_refine_diff_density_max     0.150
_refine_diff_density_min     -0.130
_refine_ls_extinction_method     none
_refine_ls_extinction_coef     ?
loop_
    _atom_type_symbol
    _atom_type_description
    _atom_type_scat_dispersion_real
    _atom_type_scat_dispersion_imag
    _atom_type_scat_source
    'C' 'C' 0.0033 0.0016
                         'International Tables Vol C Tables 4.2.6.8 and 6.1.1.4'
    'H' 'H' 0.0000 0.0000
                         'International Tables Vol C Tables 4.2.6.8 and 6.1.1.4'
    'N' 'N' 0.0061 0.0033
                         'International Tables Vol C Tables 4.2.6.8 and 6.1.1.4'
    'O' 'O' 0.0106 0.0060
                         'International Tables Vol C Tables 4.2.6.8 and 6.1.1.4'
_computing_data_collection     'SMART (Bruker, 2000)'
_computing_cell_refinement     'SAINT (Bruker, 2000)'
_computing_data_reduction     'SAINT (Bruker, 2000)'
_computing_structure_solution     'SHELXS97 (Sheldrick, 2008)'
_computing_structure_refinement     'SHELXL97 (Sheldrick, 2008)'
_computing_molecular_graphics     'SHELXTL (Sheldrick, 2008)'
_computing_publication_material     'SHELXTL (Sheldrick, 2008)'
loop_
    _atom_site_type_symbol
    _atom_site_label
    _atom_site_fract_x
    _atom_site_fract_y
    _atom_site_fract_z
    _atom_site_U_iso_or_equiv
    _atom_site_adp_type
    _atom_site_calc_flag
    _atom_site_refinement_flags
    _atom_site_occupancy
    _atom_site_disorder_assembly
    _atom_site_disorder_group
    N N1 0.8610(2) 0.42720(18) -0.09153(9) 0.0544(4) Uani d . 1 . .
    O O1 0.38773(17) 0.20544(16) 0.09033(7) 0.0619(4) Uani d . 1 . .
    O O2 0.57083(19) 0.32666(19) 0.19126(8) 0.0755(5) Uani d . 1 . .
    C C1 0.5333(2) 0.2904(2) 0.11660(11) 0.0539(5) Uani d . 1 . .
    C C2 0.9120(2) 0.45867(19) -0.00815(10) 0.0451(4) Uani d . 1 . .
    C C3 0.8062(2) 0.4163(2) 0.06010(10) 0.0481(4) Uani d . 1 . .
    H H3 0.8437 0.4419 0.1172 0.058 Uiso calc R 1 . .
    C C4 0.6451(2) 0.3358(2) 0.04254(10) 0.0469(4) Uani d . 1 . .
    C C5 0.5929(2) 0.3018(2) -0.04371(11) 0.0540(5) Uani d . 1 . .
    H H5 0.4857 0.2474 -0.0581 0.065 Uiso calc R 1 . .
    C C6 0.7040(3) 0.3510(2) -0.10735(11) 0.0588(5) Uani d . 1 . .
    H H6 0.6674 0.3297 -0.1651 0.071 Uiso calc R 1 . .
    C C7 0.2671(3) 0.1586(3) 0.15756(12) 0.0706(6) Uani d . 1 . .
    H H7A 0.2245 0.2538 0.1869 0.085 Uiso calc R 1 . .
    H H7B 0.3307 0.0905 0.2005 0.085 Uiso calc R 1 . .
    C C8 0.1112(2) 0.0691(2) 0.11506(11) 0.0567(5) Uani d . 1 . .
    H H8A 0.1554 -0.0272 0.0873 0.068 Uiso calc R 1 . .
    H H8B 0.0530 0.1364 0.0701 0.068 Uiso calc R 1 . .
    C C9 -0.0258(3) 0.0211(3) 0.17920(13) 0.0760(6) Uani d . 1 . .
    H H9A -0.0695 0.1177 0.2067 0.091 Uiso calc R 1 . .
    H H9B 0.0335 -0.0451 0.2244 0.091 Uiso calc R 1 . .
    C C10 -0.1854(3) -0.0711(3) 0.13862(14) 0.0768(6) Uani d . 1 . .
    H H10A -0.2392 -0.0103 0.0907 0.115 Uiso calc R 1 . .
    H H10B -0.2729 -0.0876 0.1814 0.115 Uiso calc R 1 . .
    H H10C -0.1455 -0.1737 0.1180 0.115 Uiso calc R 1 . .
loop_
    _atom_site_aniso_label
    _atom_site_aniso_U_11
    _atom_site_aniso_U_22
    _atom_site_aniso_U_33
    _atom_site_aniso_U_12
    _atom_site_aniso_U_13
    _atom_site_aniso_U_23
    N1 0.0561(9) 0.0655(10) 0.0412(8) -0.0060(8) -0.0003(7) -0.0020(7)
    O1 0.0569(8) 0.0808(9) 0.0486(7) -0.0149(7) 0.0077(6) 0.0001(6)
    O2 0.0741(10) 0.1073(12) 0.0448(7) -0.0210(8) 0.0004(7) -0.0002(7)
    C1 0.0511(11) 0.0601(12) 0.0500(11) -0.0004(9) -0.0006(9) 0.0040(9)
    C2 0.0488(9) 0.0461(10) 0.0402(9) 0.0038(8) -0.0008(7) 0.0024(7)
    C3 0.0500(10) 0.0538(11) 0.0396(9) 0.0026(8) -0.0048(8) 0.0012(8)
    C4 0.0467(10) 0.0489(10) 0.0449(9) 0.0053(8) 0.0012(7) 0.0029(8)
    C5 0.0516(11) 0.0598(11) 0.0499(10) -0.0042(9) -0.0028(8) -0.0042(9)
    C6 0.0627(12) 0.0733(13) 0.0396(9) -0.0066(10) -0.0036(9) -0.0054(9)
    C7 0.0682(13) 0.0945(16) 0.0497(11) -0.0170(11) 0.0091(10) 0.0039(11)
    C8 0.0573(11) 0.0626(12) 0.0506(10) -0.0001(9) 0.0064(9) 0.0042(9)
    C9 0.0731(14) 0.1050(17) 0.0507(11) -0.0187(13) 0.0097(10) 0.0063(11)
    C10 0.0684(14) 0.0923(16) 0.0705(13) -0.0141(12) 0.0096(11) 0.0132(12)
_geom_special_details
;
All e.s.d.'s (except the e.s.d. in the dihedral angle between two l.s. planes)
are estimated using the full covariance matrix. The cell e.s.d.'s are taken
into account individually in the estimation of e.s.d.'s in distances, angles
and torsion angles; correlations between e.s.d.'s in cell parameters are only
used when they are defined by crystal symmetry. An approximate (isotropic)
treatment of cell e.s.d.'s is used for estimating e.s.d.'s involving l.s.
planes.
;
loop_
    _geom_bond_atom_site_label_1
    _geom_bond_atom_site_label_2
    _geom_bond_site_symmetry_2
    _geom_bond_distance
    _geom_bond_publ_flag
    N1 C6 . 1.335(2) ?
    N1 C2 . 1.341(2) ?
    O1 C1 . 1.332(2) ?
    O1 C7 . 1.458(2) ?
    O2 C1 . 1.204(2) ?
    C1 C4 . 1.495(2) ?
    C2 C3 . 1.391(2) ?
    C2 C2 3_765 1.483(3) ?
    C3 C4 . 1.381(2) ?
    C3 H3 . 0.930 ?
    C4 C5 . 1.389(2) ?
    C5 C6 . 1.377(2) ?
    C5 H5 . 0.930 ?
    C6 H6 . 0.930 ?
    C7 C8 . 1.493(3) ?
    C7 H7A . 0.970 ?
    C7 H7B . 0.970 ?
    C8 C9 . 1.509(3) ?
    C8 H8A . 0.970 ?
    C8 H8B . 0.970 ?
    C9 C10 . 1.513(3) ?
    C9 H9A . 0.970 ?
    C9 H9B . 0.970 ?
    C10 H10A . 0.960 ?
    C10 H10B . 0.960 ?
    C10 H10C . 0.960 ?
loop_
    _geom_angle_atom_site_label_1
    _geom_angle_atom_site_label_2
    _geom_angle_atom_site_label_3
    _geom_angle_site_symmetry_1
    _geom_angle_site_symmetry_3
    _geom_angle
    _geom_angle_publ_flag
    C6 N1 C2 . . 117.47(15) ?
    C1 O1 C7 . . 116.43(14) ?
    O2 C1 O1 . . 124.07(17) ?
    O2 C1 C4 . . 123.74(17) ?
    O1 C1 C4 . . 112.18(15) ?
    N1 C2 C3 . . 122.14(15) ?
    N1 C2 C2 . 3_765 116.64(18) ?
    C3 C2 C2 . 3_765 121.23(17) ?
    C4 C3 C2 . . 119.56(15) ?
    C4 C3 H3 . . 120.2 ?
    C2 C3 H3 . . 120.2 ?
    C3 C4 C5 . . 118.40(16) ?
    C3 C4 C1 . . 118.96(15) ?
    C5 C4 C1 . . 122.64(16) ?
    C6 C5 C4 . . 118.21(17) ?
    C6 C5 H5 . . 120.9 ?
    C4 C5 H5 . . 120.9 ?
    N1 C6 C5 . . 124.20(16) ?
    N1 C6 H6 . . 117.9 ?
    C5 C6 H6 . . 117.9 ?
    O1 C7 C8 . . 108.26(15) ?
    O1 C7 H7A . . 110.0 ?
    C8 C7 H7A . . 110.0 ?
    O1 C7 H7B . . 110.0 ?
    C8 C7 H7B . . 110.0 ?
    H7A C7 H7B . . 108.4 ?
    C7 C8 C9 . . 112.24(16) ?
    C7 C8 H8A . . 109.2 ?
    C9 C8 H8A . . 109.2 ?
    C7 C8 H8B . . 109.2 ?
    C9 C8 H8B . . 109.2 ?
    H8A C8 H8B . . 107.9 ?
    C8 C9 C10 . . 113.81(17) ?
    C8 C9 H9A . . 108.8 ?
    C10 C9 H9A . . 108.8 ?
    C8 C9 H9B . . 108.8 ?
    C10 C9 H9B . . 108.8 ?
    H9A C9 H9B . . 107.7 ?
    C9 C10 H10A . . 109.5 ?
    C9 C10 H10B . . 109.5 ?
    H10A C10 H10B . . 109.5 ?
    C9 C10 H10C . . 109.5 ?
    H10A C10 H10C . . 109.5 ?
    H10B C10 H10C . . 109.5 ?
loop_
    _geom_torsion_atom_site_label_1
    _geom_torsion_atom_site_label_2
    _geom_torsion_atom_site_label_3
    _geom_torsion_atom_site_label_4
    _geom_torsion_site_symmetry_1
    _geom_torsion_site_symmetry_2
    _geom_torsion_site_symmetry_3
    _geom_torsion_site_symmetry_4
    _geom_torsion
    _geom_torsion_publ_flag
    C7 O1 C1 O2 . . . . 1.5(3) ?
    C7 O1 C1 C4 . . . . -178.51(15) ?
    C6 N1 C2 C3 . . . . -0.8(3) ?
    C6 N1 C2 C2 . . . 3_765 179.14(18) ?
    N1 C2 C3 C4 . . . . 1.5(3) ?
    C2 C2 C3 C4 3_765 . . . -178.40(18) ?
    C2 C3 C4 C5 . . . . -0.9(2) ?
    C2 C3 C4 C1 . . . . 179.76(15) ?
    O2 C1 C4 C3 . . . . 3.7(3) ?
    O1 C1 C4 C3 . . . . -176.26(15) ?
    O2 C1 C4 C5 . . . . -175.64(18) ?
    O1 C1 C4 C5 . . . . 4.4(2) ?
    C3 C4 C5 C6 . . . . -0.4(3) ?
    C1 C4 C5 C6 . . . . 178.98(16) ?
    C2 N1 C6 C5 . . . . -0.6(3) ?
    C4 C5 C6 N1 . . . . 1.2(3) ?
    C1 O1 C7 C8 . . . . 178.49(16) ?
    O1 C7 C8 C9 . . . . -177.70(17) ?
    C7 C8 C9 C10 . . . . -179.62(19) ?
data_global
_journal_date_recd_electronic     2009-01-03
_journal_date_accepted     2009-02-03
_journal_name_full     'Acta Crystallographica, Section E'
_journal_year     2009
_journal_volume     65
_journal_issue      3
_journal_page_first     o478
_journal_page_last     o478
_journal_paper_category     QO
_journal_coeditor_code     BI2343
_publ_contact_author_name     'Prof. Rufen Zhang'
_publ_contact_author_address
;
  College of Chemistry and Chemical Engineering
  Liaocheng University
  Shandong 252059
  P.R.China
;
_publ_contact_author_email     macl@lcu.edu.cn
_publ_contact_author_fax     '86 538 6715521'
_publ_contact_author_phone     '86 635 8230660'
_publ_section_title
;
Dibutyl 2,2'-bipyridine-4,4'-dicarboxylate
;
loop_
    _publ_author_name
    _publ_author_address
    'Qianli Li'
;
  College of Chemistry and Chemical Engineering
  Liaocheng University
  Shandong 252059
  People's Republic of China
;
    'Rufen Zhang'
;
  Department of Chemistry
  Liaocheng University
  Liaocheng 252059
  People's Republic of China
;
    'Yang Shi'
;
  Department of Chemistry
  Liaocheng University
  Liaocheng 252059
  People's Republic of China
;
