# Supplementary material for: Dibutyl 2,2′-bipyridine-4,4′-dicarboxyl­ate
Source: Acta Crystallogr Sect E Struct Rep Online. 2009 Feb 6;65(Pt 3):o478. doi: 10.1107/S1600536809003997 (PMC2968571; doi:10.1107/S1600536809003997)
Supplement: Supplementary file 2 [file e-65-0o478-Isup2.hkl]

# 
# h,k,l, Fc-squared, Fo-squared, sigma(Fo-squared) and status flag 
# 
data_I
_shelx_title ' 080202b in P2(1)/c' 
_shelx_refln_list_code          4 
_shelx_F_calc_maximum      114.38 
_exptl_crystal_F_000       380.00 
_reflns_d_resolution_high  0.8406 
 
loop_ 
 _symmetry_equiv_pos_as_xyz 
 'x, y, z' 
 '-x, y+1/2, -z+1/2' 
 '-x, -y, -z' 
 'x, -y-1/2, z-1/2' 
 
_cell_length_a     7.4183 
_cell_length_b     8.2829 
_cell_length_c    15.3755 
_cell_angle_alpha  90.000 
_cell_angle_beta   93.273 
_cell_angle_gamma  90.000 
 
_shelx_F_squared_multiplier     1.000 
 
loop_ 
 _refln_index_h 
 _refln_index_k 
 _refln_index_l 
 _refln_F_squared_calc 
 _refln_F_squared_meas 
 _refln_F_squared_sigma 
 _refln_observed_status 
   1   0   0      148.77      167.00      2.58 o 
   2   0   0        0.99        2.30      0.61 o 
   3   0   0      115.00       96.25      2.61 o 
   4   0   0      737.81      844.87     11.90 o 
   5   0   0       67.85       64.89      2.03 o 
   6   0   0       22.50       20.77      1.44 o 
   7   0   0       10.13        9.94      2.34 o 
   1   1   0      545.58      570.14      3.71 o 
   2   1   0      646.33      637.96      7.32 o 
   3   1   0      729.10      783.98      6.31 o 
   4   1   0      112.86      108.23      1.92 o 
   5   1   0       21.95       21.33      1.61 o 
   6   1   0       42.21       43.15      1.43 o 
   7   1   0       46.74       45.48      1.89 o 
   8   1   0        3.77        5.07      1.51 o 
   0   2   0       36.17       36.14      0.93 o 
   1   2   0    13082.97    12397.45    148.71 o 
   2   2   0      103.74       96.16      1.32 o 
   3   2   0      374.04      396.52      3.44 o 
   4   2   0        3.77        4.67      0.60 o 
   5   2   0       78.29       71.02      2.27 o 
   6   2   0       40.61       40.37      1.70 o 
   7   2   0        1.12        0.30      0.89 o 
   8   2   0        3.58        4.98      1.51 o 
   1   3   0      267.53      272.40      2.14 o 
   2   3   0      219.86      219.70      1.89 o 
   3   3   0        4.79        8.40      0.66 o 
   4   3   0       17.03       17.03      0.86 o 
   5   3   0       35.09       33.89      1.23 o 
   6   3   0       21.94       23.17      1.68 o 
   7   3   0        0.03       -0.83      0.89 o 
   8   3   0        0.27       -0.95      2.20 o 
   0   4   0       60.20       55.99      1.56 o 
   1   4   0        5.72        8.14      0.76 o 
   2   4   0      450.47      435.86      4.23 o 
   3   4   0        0.61        1.12      0.54 o 
   4   4   0        0.09       -0.46      0.51 o 
   5   4   0       20.90       22.55      1.48 o 
   6   4   0        5.08        3.77      1.07 o 
   7   4   0        4.75        4.15      1.57 o 
   8   4   0        3.05        2.02      2.57 o 
   1   5   0       15.89       14.26      0.81 o 
   2   5   0      398.54      420.12      5.76 o 
   3   5   0        0.33        0.06      0.58 o 
   4   5   0        0.10       -0.55      0.63 o 
   5   5   0       19.08       16.63      1.53 o 
   6   5   0        0.38       -0.88      0.95 o 
   7   5   0        0.40       -1.01      1.92 o 
   0   6   0        6.99       10.62      1.23 o 
   1   6   0      251.26      245.98      6.07 o 
   2   6   0       18.66       17.94      1.29 o 
   3   6   0      270.25      256.31      3.40 o 
   4   6   0       17.78       21.91      1.68 o 
   5   6   0        0.47        0.24      0.99 o 
   6   6   0        9.82       10.07      1.95 o 
   1   7   0       18.02       13.96      1.29 o 
   2   7   0       10.54        9.48      1.20 o 
   3   7   0       70.05       67.55      2.19 o 
   4   7   0        8.44        6.09      1.28 o 
   5   7   0        0.12       -0.68      2.89 o 
   6   7   0        0.00       -0.83      1.33 o 
   0   8   0      177.01      196.17      6.61 o 
   1   8   0        0.30       -0.39      1.15 o 
   2   8   0        0.65       -1.27      0.85 o 
   3   8   0       21.58       24.29      2.28 o 
   4   8   0       33.81       29.51      2.64 o 
   5   8   0        2.83        1.27      1.44 o 
   1   9   0        0.09       -0.85      1.25 o 
   2   9   0        1.02       -1.47      2.05 o 
   3   9   0        0.73        0.95      1.43 o 
  -8   1   1        0.20        0.37      1.85 o 
  -7   1   1        4.20        8.04      1.19 o 
  -6   1   1       13.56       15.18      1.28 o 
  -5   1   1       51.51       46.98      2.40 o 
  -4   1   1       32.67       33.58      1.35 o 
  -3   1   1      289.69      299.27      3.90 o 
  -2   1   1      233.85      243.49      2.48 o 
  -1   1   1       69.39       57.12      0.72 o 
   0   1   1     1243.94     1303.96      7.73 o 
   1   1   1       93.48       68.94      1.05 o 
   2   1   1      493.35      510.11      3.18 o 
   3   1   1        0.10       -0.11      0.30 o 
   4   1   1      256.09      283.21      2.96 o 
   5   1   1        0.71       -0.08      0.46 o 
   6   1   1        4.06        3.45      0.77 o 
   7   1   1       25.28       24.92      2.03 o 
   8   1   1       21.80       26.71      2.20 o 
  -8   2   1       14.52       28.91      3.92 o 
  -7   2   1       20.37       18.57      1.75 o 
  -6   2   1        2.92        2.57      0.96 o 
  -5   2   1       27.21       26.41      1.08 o 
  -4   2   1       12.50       15.95      1.26 o 
  -3   2   1        8.26       10.30      1.11 o 
  -2   2   1       97.04       85.37      1.14 o 
  -1   2   1     4922.00     4821.05     28.06 o 
   0   2   1      161.35      149.03      1.42 o 
   1   2   1    12155.18    11754.87    211.91 o 
   2   2   1      290.79      281.95      2.48 o 
   3   2   1     1459.99     1617.93     17.49 o 
   4   2   1      117.59      114.41      1.50 o 
   5   2   1      252.89      260.31      3.76 o 
   6   2   1       22.68       22.69      1.41 o 
   7   2   1        3.03        1.85      0.96 o 
   8   2   1        9.70        9.25      1.72 o 
  -8   3   1        1.40        1.72      1.83 o 
  -7   3   1        0.24       -0.22      1.04 o 
  -6   3   1        9.81        7.57      1.20 o 
  -5   3   1       30.74       34.27      1.25 o 
  -4   3   1      133.17      121.41      2.08 o 
  -3   3   1       34.56       29.49      1.61 o 
  -2   3   1      337.63      345.53      2.88 o 
  -1   3   1     1679.04     1720.66     10.29 o 
   0   3   1      569.18      563.91      4.66 o 
   1   3   1       70.19       74.86      1.13 o 
   2   3   1      159.12      166.74      1.99 o 
   3   3   1      354.13      396.55      3.56 o 
   4   3   1       54.47       50.91      1.26 o 
   5   3   1       97.74      113.35      2.55 o 
   6   3   1       37.12       29.51      1.60 o 
   7   3   1        2.55        1.92      1.01 o 
   8   3   1        0.35        0.68      1.44 o 
  -8   4   1       11.66       15.55      4.10 o 
  -7   4   1        0.05       -0.98      1.21 o 
  -6   4   1       11.99        8.57      1.23 o 
  -5   4   1        0.04       -1.09      1.10 o 
  -4   4   1       34.47       30.26      1.16 o 
  -3   4   1        2.26        0.88      0.40 o 
  -2   4   1     1017.23     1019.15      6.23 o 
  -1   4   1        0.04        0.38      0.39 o 
   0   4   1       27.46       34.36      0.90 o 
   1   4   1        0.01       -0.02      0.37 o 
   2   4   1     5292.16     5666.63     32.00 o 
   3   4   1      170.10      168.71      2.30 o 
   4   4   1       13.12       13.29      0.92 o 
   5   4   1      125.79      118.00      2.73 o 
   6   4   1       12.11       13.53      1.55 o 
   7   4   1        6.60        5.57      1.27 o 
   8   4   1        3.25        1.56      2.63 o 
  -7   5   1        0.07       -0.83      1.29 o 
  -6   5   1        1.68        1.05      1.32 o 
  -5   5   1       14.98       15.49      1.45 o 
  -4   5   1       27.77       28.23      1.24 o 
  -3   5   1       22.07       19.42      1.07 o 
  -2   5   1      257.20      268.09      2.85 o 
  -1   5   1      232.48      229.07      2.58 o 
   0   5   1        3.86        3.22      0.53 o 
   1   5   1        6.04        7.77      0.87 o 
   2   5   1        2.44        1.60      0.91 o 
   3   5   1       40.93       39.38      1.31 o 
   4   5   1       36.27       30.36      1.58 o 
   5   5   1       11.45       10.03      1.30 o 
   6   5   1       15.76       13.50      1.50 o 
   7   5   1        0.04       -1.18      1.31 o 
  -7   6   1        9.37       11.33      2.13 o 
  -6   6   1        1.97        1.13      1.39 o 
  -5   6   1        2.01        0.62      1.31 o 
  -4   6   1        0.20       -0.81      0.96 o 
  -3   6   1      137.83      119.86      2.78 o 
  -2   6   1        4.90        7.88      1.07 o 
  -1   6   1       32.55       30.58      1.12 o 
   0   6   1        0.01        0.90      0.64 o 
   1   6   1      156.22      177.20      2.99 o 
   2   6   1        1.89        2.33      0.84 o 
   3   6   1      238.77      232.16      4.28 o 
   4   6   1       80.23       75.59      2.39 o 
   5   6   1        6.53        6.23      1.25 o 
   6   6   1        0.30       -0.19      1.00 o 
  -6   7   1        0.03       -1.25      1.40 o 
  -5   7   1        0.34       -0.84      1.34 o 
  -4   7   1        2.14        0.60      1.29 o 
  -3   7   1       76.78       72.72      2.30 o 
  -2   7   1       17.16       15.20      1.67 o 
  -1   7   1        1.79        2.09      0.86 o 
   0   7   1        5.83        5.96      1.00 o 
   1   7   1        7.24        6.46      1.07 o 
   2   7   1        0.33       -1.13      0.75 o 
   3   7   1       23.38       22.57      2.15 o 
   4   7   1        9.04       11.39      1.47 o 
   5   7   1        5.51        5.90      1.31 o 
   6   7   1        0.21        0.43      1.47 o 
  -5   8   1        0.97        1.42      1.49 o 
  -4   8   1        5.80        3.36      1.57 o 
  -3   8   1        0.07        2.15      2.89 o 
  -2   8   1        0.00       -0.44      0.90 o 
  -1   8   1        0.74        0.26      1.17 o 
   0   8   1        2.29        0.47      1.11 o 
   1   8   1        0.51       -0.35      0.86 o 
   2   8   1        5.77        6.53      1.24 o 
   3   8   1        1.58        0.94      1.35 o 
   4   8   1       92.28       84.33      3.48 o 
   5   8   1        0.25       -0.19      1.42 o 
  -3   9   1        4.09        4.19      2.00 o 
  -2   9   1        0.21       -1.07      1.13 o 
  -1   9   1        0.06       -0.86      1.33 o 
   0   9   1        9.62       10.85      1.80 o 
   1   9   1        0.11       -1.62      1.08 o 
   2   9   1        0.63        1.25      1.97 o 
   3   9   1        7.43        4.71      1.62 o 
  -7   0   2      482.11      519.38     10.71 o 
  -6   0   2       86.35       87.01      3.84 o 
  -5   0   2      136.90      128.12      4.17 o 
  -4   0   2        5.90        7.59      1.39 o 
  -3   0   2        1.19        1.26      0.80 o 
  -2   0   2      231.43      221.25      4.12 o 
  -1   0   2      977.70      928.45     18.29 o 
   0   0   2     2823.15     2620.11     19.24 o 
   1   0   2     1449.85     1400.56     12.13 o 
   2   0   2       25.00       32.08      1.68 o 
   3   0   2      124.23      138.35      2.18 o 
   4   0   2     2664.77     2881.52     23.57 o 
   5   0   2      105.88      115.68      3.09 o 
   6   0   2       62.26       57.18      3.13 o 
   8   0   2       25.12       24.20      3.18 o 
  -8   1   2        1.90        3.27      2.57 o 
  -7   1   2       13.85       18.70      1.84 o 
  -6   1   2       16.47       18.30      5.66 o 
  -5   1   2        1.93        3.08      0.83 o 
  -4   1   2        4.46        4.23      0.90 o 
  -3   1   2       72.96       73.80      3.90 o 
  -2   1   2      666.05      678.56      9.10 o 
  -1   1   2      122.50      147.35      2.46 o 
   0   1   2     3133.89     3042.79     18.31 o 
   1   1   2     4510.68     4415.81     28.97 o 
   2   1   2      322.01      328.74      2.81 o 
   3   1   2      135.93      132.73      1.40 o 
   4   1   2       36.74       41.82      2.10 o 
   5   1   2      139.34      149.02      2.21 o 
   6   1   2       34.72       33.78      1.64 o 
   7   1   2       11.74       10.94      1.67 o 
   8   1   2        9.61       15.04      2.57 o 
  -8   2   2       43.32       50.07      5.38 o 
  -7   2   2        0.65        1.90      0.95 o 
  -6   2   2      290.57      291.13      4.07 o 
  -5   2   2       92.96       99.89      2.14 o 
  -4   2   2        5.65        7.92      0.79 o 
  -3   2   2       17.34       17.70      0.84 o 
  -2   2   2       34.73       34.76      0.78 o 
  -1   2   2        6.08       12.57      0.78 o 
   0   2   2        7.18        7.59      0.53 o 
   1   2   2     1541.35     1492.73      9.00 o 
   2   2   2      675.89      696.17      4.82 o 
   3   2   2     1151.96     1274.56      7.24 o 
   4   2   2        0.56        1.60      0.50 o 
   5   2   2       54.05       63.91      1.88 o 
   6   2   2       85.59       84.19      2.30 o 
   7   2   2        2.87        1.54      1.24 o 
   8   2   2        4.35        4.32      1.49 o 
  -8   3   2        5.79        7.31      2.35 o 
  -7   3   2        1.88        1.09      1.29 o 
  -6   3   2        8.64       10.88      1.28 o 
  -5   3   2       60.48       60.56      1.76 o 
  -4   3   2        5.67        6.38      0.79 o 
  -3   3   2       44.77       45.40      1.52 o 
  -2   3   2      187.06      187.24      2.26 o 
  -1   3   2     1298.49     1299.56      9.34 o 
   0   3   2      403.54      410.26      3.78 o 
   1   3   2       25.58       27.56      0.90 o 
   2   3   2       54.79       66.28      1.24 o 
   3   3   2       19.11       15.71      0.86 o 
   4   3   2       36.78       41.80      1.13 o 
   5   3   2        6.84        7.99      1.06 o 
   6   3   2       13.65       16.02      1.44 o 
   7   3   2        2.50        1.57      0.98 o 
   8   3   2        0.22       -1.17      2.31 o 
  -8   4   2        1.77       -0.77      1.70 o 
  -7   4   2        0.48        0.25      1.28 o 
  -6   4   2        3.08        1.77      1.27 o 
  -5   4   2       74.33       75.10      1.90 o 
  -4   4   2       90.45       88.00      1.81 o 
  -3   4   2        2.93        1.62      0.51 o 
  -2   4   2        3.76        3.30      0.55 o 
  -1   4   2       97.79       94.41      1.48 o 
   0   4   2        5.15        4.25      0.51 o 
   1   4   2       15.48       13.85      1.53 o 
   2   4   2       53.43       53.15      2.40 o 
   3   4   2       61.39       61.90      1.41 o 
   4   4   2       31.81       30.71      1.48 o 
   5   4   2        5.31        4.09      1.03 o 
   6   4   2      125.41      114.70      4.67 o 
   7   4   2        2.34        1.31      1.08 o 
  -7   5   2        1.02        0.54      2.14 o 
  -6   5   2        4.83        5.15      1.54 o 
  -5   5   2        0.46       -0.64      0.79 o 
  -4   5   2       17.76       19.66      1.30 o 
  -3   5   2      101.42      103.71      2.78 o 
  -2   5   2      180.36      187.40      2.38 o 
  -1   5   2       22.46       23.40      1.30 o 
   0   5   2        6.52        5.27      0.60 o 
   1   5   2        0.04       -0.60      0.41 o 
   2   5   2       97.41       97.47      1.84 o 
   3   5   2        2.24        1.87      0.66 o 
   4   5   2       33.05       29.98      1.59 o 
   5   5   2       33.44       26.90      1.64 o 
   6   5   2        4.20        3.19      1.15 o 
   7   5   2        0.03       -0.22      1.37 o 
  -6   6   2        3.95        3.92      1.88 o 
  -5   6   2        7.60        7.86      1.66 o 
  -4   6   2       28.97       27.58      1.75 o 
  -3   6   2       15.34       20.05      1.81 o 
  -2   6   2        9.55        9.78      1.07 o 
  -1   6   2        2.19        2.23      0.62 o 
   0   6   2       13.69       15.08      0.90 o 
   1   6   2       49.90       50.53      1.78 o 
   2   6   2        3.82        3.44      1.05 o 
   3   6   2      292.80      295.88      4.49 o 
   4   6   2        0.23        0.46      0.94 o 
   5   6   2       20.33       18.66      1.71 o 
   6   6   2        2.75        1.87      1.13 o 
  -6   7   2        0.10       -1.21      1.23 o 
  -5   7   2        0.62       -1.52      1.17 o 
  -4   7   2        7.55        7.22      1.55 o 
  -3   7   2       18.31       16.70      1.57 o 
  -2   7   2        7.50        7.59      1.16 o 
  -1   7   2        0.11        0.28      0.81 o 
   0   7   2       13.25       15.91      1.32 o 
   1   7   2       26.94       27.67      1.62 o 
   2   7   2        8.43        7.89      1.18 o 
   3   7   2        3.41        0.56      1.33 o 
   4   7   2       18.40       16.29      1.97 o 
   5   7   2        0.85        0.30      1.09 o 
   6   7   2        0.25        0.87      1.46 o 
  -5   8   2        0.02       -0.46      1.39 o 
  -4   8   2        4.35        1.88      1.57 o 
  -3   8   2       10.36       13.83      2.17 o 
  -2   8   2        7.69        7.74      1.30 o 
  -1   8   2        1.80       -0.26      1.12 o 
   0   8   2       30.64       28.59      2.20 o 
   1   8   2        0.02       -0.71      0.83 o 
   2   8   2        2.24        1.10      1.29 o 
   3   8   2       13.67       11.66      1.83 o 
   4   8   2       10.23       11.87      2.09 o 
  -3   9   2        1.60        4.00      1.57 o 
  -2   9   2        0.03       -0.20      1.37 o 
  -1   9   2        0.53        0.03      1.33 o 
   0   9   2        4.50        3.95      1.52 o 
   1   9   2        4.70        4.17      1.51 o 
   2   9   2        0.00       -1.54      1.23 o 
   3   9   2        0.01       -0.87      1.41 o 
  -8   1   3       11.77       15.75      2.17 o 
  -7   1   3       10.76       17.32      2.54 o 
  -6   1   3       49.86       44.35      4.48 o 
  -5   1   3        0.17        0.83      0.76 o 
  -4   1   3        7.20        9.39      2.45 o 
  -3   1   3        0.66        0.64      0.56 o 
  -2   1   3        5.46        4.97      0.60 o 
  -1   1   3     2499.28     2409.78     21.55 o 
   0   1   3     4941.78     4661.60     24.83 o 
   1   1   3     2052.27     1947.83     11.50 o 
   2   1   3       14.35       17.33      0.58 o 
   3   1   3       56.41       64.57      0.91 o 
   4   1   3        4.76        7.39      0.51 o 
   5   1   3        3.09        3.70      0.82 o 
   6   1   3       26.82       23.85      1.81 o 
   7   1   3       16.11       15.63      1.84 o 
   8   1   3        9.83       10.12      2.31 o 
  -8   2   3       23.07       28.06      3.98 o 
  -7   2   3       79.71       83.22      4.39 o 
  -6   2   3      329.77      344.21      4.55 o 
  -5   2   3        0.67        0.43      0.60 o 
  -4   2   3      417.66      420.38      5.10 o 
  -3   2   3        0.53        0.99      0.41 o 
  -2   2   3        5.51        6.68      0.54 o 
  -1   2   3      474.51      424.37      3.78 o 
   0   2   3      906.12      877.94      5.71 o 
   1   2   3      778.85      764.04      6.45 o 
   2   2   3      175.48      190.61      1.55 o 
   3   2   3      165.80      173.82      1.56 o 
   4   2   3       15.15       18.30      0.81 o 
   5   2   3      134.03      139.62      2.70 o 
   6   2   3        0.68        0.00      0.78 o 
   7   2   3       61.15       54.29      2.66 o 
   8   2   3        0.09       -0.25      1.87 o 
  -8   3   3       33.40       40.45      6.22 o 
  -7   3   3        0.55        0.81      1.30 o 
  -6   3   3       19.79       24.72      1.70 o 
  -5   3   3       35.47       34.26      1.44 o 
  -4   3   3       12.03       11.35      0.99 o 
  -3   3   3        0.15       -0.28      0.43 o 
  -2   3   3      336.43      326.72      2.90 o 
  -1   3   3      174.76      172.15      2.58 o 
   0   3   3      347.42      342.98      4.55 o 
   1   3   3       43.39       42.27      0.98 o 
   2   3   3      784.01      799.44      8.99 o 
   3   3   3      110.59      118.85      1.66 o 
   4   3   3       28.54       33.44      1.42 o 
   5   3   3        2.84        1.07      0.82 o 
   6   3   3       33.17       28.88      1.58 o 
   7   3   3        1.50        1.74      1.31 o 
   8   3   3        0.00       -0.34      1.35 o 
  -8   4   3       13.82       19.58      3.84 o 
  -7   4   3        1.20       -0.69      1.19 o 
  -6   4   3       49.86       50.14      2.62 o 
  -5   4   3      698.19      741.48      7.76 o 
  -4   4   3       22.70       26.18      1.24 o 
  -3   4   3      123.29      112.47      1.90 o 
  -2   4   3       80.81       69.75      2.96 o 
  -1   4   3      192.74      184.49      2.53 o 
   0   4   3       96.18       93.58      1.81 o 
   1   4   3      411.34      387.82      3.01 o 
   2   4   3       34.18       33.56      1.09 o 
   3   4   3       15.74       19.51      0.91 o 
   4   4   3        0.89        0.11      0.72 o 
   5   4   3       11.74        9.73      1.58 o 
   6   4   3        1.71        0.99      0.98 o 
   7   4   3        0.06       -1.72      1.15 o 
  -7   5   3        0.36       -0.20      1.33 o 
  -6   5   3        0.27       -0.27      1.23 o 
  -5   5   3       20.52       21.54      1.58 o 
  -4   5   3        1.29       -0.88      0.83 o 
  -3   5   3       19.08       19.51      1.25 o 
  -2   5   3       61.23       53.51      1.33 o 
  -1   5   3        1.12        0.30      0.49 o 
   0   5   3        1.05       -0.14      0.44 o 
   1   5   3       37.78       33.31      0.99 o 
   2   5   3       13.30       15.10      0.99 o 
   3   5   3      186.34      199.77      5.41 o 
   4   5   3        0.21       -0.29      0.90 o 
   5   5   3        1.57        2.66      0.99 o 
   6   5   3        8.90        5.31      1.52 o 
   7   5   3        0.10        0.41      1.16 o 
  -6   6   3       10.00        7.91      1.83 o 
  -5   6   3        5.72        5.53      1.51 o 
  -4   6   3      221.79      224.63      3.94 o 
  -3   6   3        0.60       -0.29      0.88 o 
  -2   6   3        1.26        1.41      0.77 o 
  -1   6   3        6.72        8.55      0.85 o 
   0   6   3       39.21       35.48      1.19 o 
   1   6   3        2.03        1.48      0.74 o 
   2   6   3        5.38        4.70      0.96 o 
   3   6   3       28.45       31.02      1.72 o 
   4   6   3       12.14       12.64      1.44 o 
   5   6   3       33.26       29.29      1.77 o 
   6   6   3        6.12        5.78      1.39 o 
  -6   7   3        0.71        0.53      1.59 o 
  -5   7   3        1.62        1.10      1.35 o 
  -4   7   3        5.52        6.36      1.95 o 
  -3   7   3        9.53        8.08      1.37 o 
  -2   7   3        0.15       -0.87      0.77 o 
  -1   7   3        0.49        0.57      0.79 o 
   0   7   3        9.08       10.56      1.20 o 
   1   7   3       20.22       21.61      1.54 o 
   2   7   3       12.91       11.35      1.64 o 
   3   7   3        9.54        6.83      1.29 o 
   4   7   3       12.15        8.74      1.48 o 
   5   7   3       10.58        8.07      1.40 o 
  -5   8   3        0.00       -0.63      1.46 o 
  -4   8   3        6.47        7.20      2.00 o 
  -3   8   3       63.40       64.70      2.38 o 
  -2   8   3        9.43        9.16      1.69 o 
  -1   8   3        0.05       -1.46      1.11 o 
   0   8   3        0.04        0.39      1.26 o 
   1   8   3        0.64       -0.99      0.87 o 
   2   8   3        1.30       -0.07      1.17 o 
   3   8   3        0.88       -0.04      1.27 o 
   4   8   3       56.04       52.90      3.91 o 
  -3   9   3        0.14        0.95      1.46 o 
  -2   9   3        0.01       -2.20      2.63 o 
  -1   9   3        1.50        0.84      1.41 o 
   0   9   3       11.75       12.72      1.95 o 
   1   9   3        0.11        0.84      1.88 o 
   2   9   3        0.27       -1.72      1.20 o 
   3   9   3        0.00       -0.64      1.42 o 
  -8   0   4       24.64       22.20      2.39 o 
  -6   0   4       53.48       65.78      3.65 o 
  -5   0   4       60.25       68.14      3.31 o 
  -4   0   4      117.32      117.46      3.94 o 
  -3   0   4     5268.56     5514.19     61.34 o 
  -2   0   4      200.49      196.89      4.23 o 
  -1   0   4      405.46      379.58      6.82 o 
   0   0   4     6626.92     6262.90     43.28 o 
   1   0   4      208.12      215.12      2.13 o 
   2   0   4      933.05      973.33      7.21 o 
   3   0   4      961.08      955.00      8.58 o 
   4   0   4       54.22       49.80      1.43 o 
   5   0   4        0.56        2.77      1.17 o 
   6   0   4        3.01        1.32      1.34 o 
   7   0   4        1.84        2.89      1.77 o 
   8   0   4       76.07       67.17      4.48 o 
  -8   1   4        8.97        8.04      2.44 o 
  -7   1   4      265.90      272.56     18.51 o 
  -6   1   4      307.54      296.92      5.31 o 
  -5   1   4        0.29        0.34      0.73 o 
  -4   1   4      103.19      107.29      2.66 o 
  -3   1   4      428.45      455.32     14.15 o 
  -2   1   4      184.58      195.08      2.95 o 
  -1   1   4      881.56      867.33      6.55 o 
   0   1   4      326.61      308.54      2.20 o 
   1   1   4      151.77      138.44      1.27 o 
   2   1   4        7.83        8.53      0.56 o 
   3   1   4       17.40       16.85      0.71 o 
   4   1   4       36.19       31.95      0.99 o 
   5   1   4       60.98       62.66      1.44 o 
   6   1   4        0.68        0.65      1.02 o 
   7   1   4        3.54        2.93      1.44 o 
   8   1   4        0.14        2.25      1.86 o 
  -8   2   4        6.04        1.08      1.97 o 
  -7   2   4        0.73        0.64      1.17 o 
  -6   2   4       64.50       63.85      2.54 o 
  -5   2   4       33.00       32.72      1.36 o 
  -4   2   4      370.90      405.89      4.39 o 
  -3   2   4        2.70        3.53      0.54 o 
  -2   2   4     1842.55     1882.66     11.45 o 
  -1   2   4      443.52      417.28      3.88 o 
   0   2   4       41.56       37.69      0.86 o 
   1   2   4      235.82      194.49      2.01 o 
   2   2   4      371.99      360.30      2.98 o 
   3   2   4      282.43      273.62      2.62 o 
   4   2   4       41.12       42.92      1.09 o 
   5   2   4       16.13       16.81      1.25 o 
   6   2   4        0.06       -0.66      1.06 o 
   7   2   4       33.57       26.66      2.09 o 
   8   2   4        2.31        4.20      1.53 o 
  -8   3   4       53.64       60.19      9.07 o 
  -7   3   4        0.13       -0.33      1.54 o 
  -6   3   4       13.58       13.83      1.72 o 
  -5   3   4      145.92      135.51      3.49 o 
  -4   3   4       31.17       29.52      1.21 o 
  -3   3   4       20.50       18.03      0.77 o 
  -2   3   4       88.85       93.42      5.87 o 
  -1   3   4        3.35        3.42      0.57 o 
   0   3   4        0.42        0.62      0.44 o 
   1   3   4       35.51       36.80      0.95 o 
   2   3   4      595.64      571.72      4.42 o 
   3   3   4      108.20      110.15      2.21 o 
   4   3   4       17.97       18.53      1.27 o 
   5   3   4        3.54        3.15      0.89 o 
   6   3   4        5.47        3.77      1.11 o 
   7   3   4       11.40        8.02      1.62 o 
   8   3   4        2.44        2.21      2.21 o 
  -7   4   4        3.16        0.71      1.38 o 
  -6   4   4       13.64       16.53      3.99 o 
  -5   4   4       69.99       81.11      2.95 o 
  -4   4   4        3.20        3.60      0.95 o 
  -3   4   4        0.50        0.65      0.49 o 
  -2   4   4      153.90      140.49      2.31 o 
  -1   4   4      304.48      331.86      4.08 o 
   0   4   4       41.87       40.38      1.27 o 
   1   4   4        1.15        0.70      0.52 o 
   2   4   4        9.10       12.84      0.84 o 
   3   4   4        0.83        0.72      0.69 o 
   4   4   4        5.85        6.03      1.03 o 
   5   4   4        5.27        3.69      0.96 o 
   6   4   4       74.43       64.47      2.54 o 
   7   4   4        6.31        6.01      2.13 o 
  -7   5   4        0.16       -1.14      1.34 o 
  -6   5   4        8.80        9.25      2.33 o 
  -5   5   4        1.55        0.90      0.91 o 
  -4   5   4       99.91      100.55      4.60 o 
  -3   5   4        1.15        2.04      0.68 o 
  -2   5   4        8.33        8.11      0.87 o 
  -1   5   4        2.06        1.61      0.63 o 
   0   5   4        9.19        7.92      0.73 o 
   1   5   4      128.04      132.70      2.41 o 
   2   5   4      105.74      115.86      2.02 o 
   3   5   4       42.34       39.83      1.70 o 
   4   5   4        0.03       -0.57      0.76 o 
   5   5   4        0.10       -0.36      0.90 o 
   6   5   4        3.08        2.31      1.09 o 
   7   5   4       11.55        9.73      3.50 o 
  -6   6   4        7.42        6.96      1.76 o 
  -5   6   4       32.43       31.63      1.79 o 
  -4   6   4      182.42      191.74      3.71 o 
  -3   6   4       17.15       15.17      1.96 o 
  -2   6   4        0.01       -0.31      0.55 o 
  -1   6   4        8.63        8.43      0.84 o 
   0   6   4       36.38       37.04      1.48 o 
   1   6   4       19.85       18.69      1.57 o 
   2   6   4       13.66       14.60      1.37 o 
   3   6   4       31.21       28.94      1.67 o 
   4   6   4        0.62       -0.33      0.93 o 
   5   6   4       22.41       17.41      1.66 o 
   6   6   4        0.11       -0.68      1.09 o 
  -6   7   4        6.80        7.99      2.00 o 
  -5   7   4        0.92        1.00      1.63 o 
  -4   7   4        0.48        0.10      0.97 o 
  -3   7   4       37.61       38.78      1.91 o 
  -2   7   4        0.18        0.13      0.88 o 
  -1   7   4        6.59        8.56      1.14 o 
   0   7   4       18.31       25.03      1.58 o 
   1   7   4       21.82       25.88      1.45 o 
   2   7   4        1.36        0.30      1.09 o 
   3   7   4        4.98        4.11      1.14 o 
   4   7   4       13.57       10.85      1.48 o 
   5   7   4        3.91        2.06      1.22 o 
  -4   8   4        1.05       -0.18      1.00 o 
  -3   8   4       57.56       65.04      2.40 o 
  -2   8   4        0.22       -0.82      2.15 o 
  -1   8   4        0.44        0.06      1.08 o 
   0   8   4        6.38        8.71      1.60 o 
   1   8   4        8.14       10.70      1.72 o 
   2   8   4        0.56       -1.69      1.13 o 
   3   8   4        0.01       -1.19      1.14 o 
   4   8   4        4.12        3.00      1.29 o 
  -3   9   4        1.49        1.88      1.50 o 
  -2   9   4        6.98        6.94      2.21 o 
  -1   9   4        4.65        5.00      2.19 o 
   0   9   4        2.53        0.43      2.02 o 
   1   9   4        0.16       -1.88      1.74 o 
   2   9   4        0.26       -0.41      1.42 o 
  -8   1   5        0.01       -0.41      1.07 o 
  -7   1   5      122.76      119.00      4.73 o 
  -6   1   5      403.35      385.05     15.04 o 
  -5   1   5       11.23       12.45      1.41 o 
  -4   1   5       65.11       69.38      2.24 o 
  -3   1   5        5.94        5.95      0.76 o 
  -2   1   5       41.42       42.22      1.19 o 
  -1   1   5      500.08      537.93      4.04 o 
   0   1   5        1.80        1.35      0.25 o 
   1   1   5        8.62        9.72      0.43 o 
   2   1   5      171.13      176.36      1.90 o 
   3   1   5      159.43      160.44      1.94 o 
   4   1   5      236.10      234.03      2.61 o 
   5   1   5       30.32       31.86      1.34 o 
   6   1   5        0.02        0.13      1.04 o 
   7   1   5        2.79        3.00      1.51 o 
   8   1   5        1.35        0.15      1.72 o 
  -8   2   5        0.45       -1.65      1.73 o 
  -7   2   5       13.02       13.01      1.75 o 
  -6   2   5       23.20       21.54      2.01 o 
  -5   2   5        4.94        5.27      1.49 o 
  -4   2   5       10.60       13.74      1.03 o 
  -3   2   5      119.64      108.42      1.53 o 
  -2   2   5     1458.21     1552.47     14.68 o 
  -1   2   5      297.62      292.82      3.17 o 
   0   2   5       59.49       59.13      0.96 o 
   1   2   5      760.65      731.78      4.49 o 
   2   2   5        3.15        2.70      0.51 o 
   3   2   5      101.51      110.42      1.59 o 
   4   2   5       32.15       27.37      1.24 o 
   5   2   5      104.09      109.78      2.42 o 
   6   2   5        0.12       -1.51      1.01 o 
   7   2   5        5.15        2.29      1.36 o 
   8   2   5        5.56        6.94      1.68 o 
  -8   3   5       18.97       21.54      3.47 o 
  -7   3   5        3.68        4.13      1.35 o 
  -6   3   5        6.97        4.26      1.30 o 
  -5   3   5      737.90      736.73      9.38 o 
  -4   3   5      243.33      252.88      3.58 o 
  -3   3   5       11.09       11.12      0.68 o 
  -2   3   5      223.12      237.86      4.31 o 
  -1   3   5      132.63      158.08      2.34 o 
   0   3   5      106.14      104.45      1.61 o 
   1   3   5      220.90      206.28      2.30 o 
   2   3   5      176.91      177.78      2.89 o 
   3   3   5       25.62       23.07      1.47 o 
   4   3   5        0.07       -0.55      0.63 o 
   5   3   5       26.76       27.93      1.52 o 
   6   3   5        4.36        4.77      1.46 o 
   7   3   5        4.13        4.17      1.89 o 
  -7   4   5        1.27       -1.30      1.69 o 
  -6   4   5        4.03        3.56      1.37 o 
  -5   4   5       73.32       67.99      3.31 o 
  -4   4   5       21.93       23.01      1.49 o 
  -3   4   5       44.07       39.88      1.41 o 
  -2   4   5        0.16        0.67      0.57 o 
  -1   4   5      169.52      177.53      2.67 o 
   0   4   5       24.53       22.27      1.14 o 
   1   4   5        0.19       -0.58      0.44 o 
   2   4   5      639.02      606.68      5.72 o 
   3   4   5        5.44        6.29      0.94 o 
   4   4   5       50.89       52.22      1.86 o 
   5   4   5        1.43        2.46      0.95 o 
   6   4   5       15.16       15.42      1.72 o 
   7   4   5        3.93        5.47      1.66 o 
  -7   5   5        2.21        3.50      1.66 o 
  -6   5   5        5.58        4.61      1.24 o 
  -5   5   5       65.95       66.65      2.77 o 
  -4   5   5      354.34      364.31      6.26 o 
  -3   5   5        1.46        1.03      0.67 o 
  -2   5   5       12.82       12.33      1.06 o 
  -1   5   5        0.03        0.07      0.60 o 
   0   5   5      123.96      123.72      2.38 o 
   1   5   5      124.63      112.95      2.02 o 
   2   5   5        8.52        8.31      1.08 o 
   3   5   5       12.15       11.47      1.24 o 
   4   5   5        1.36        0.92      0.96 o 
   5   5   5        1.32        0.40      0.96 o 
   6   5   5       10.92        9.94      1.40 o 
   7   5   5        1.06        0.15      1.52 o 
  -6   6   5        0.83       -0.51      1.27 o 
  -5   6   5        0.41       -1.13      0.86 o 
  -4   6   5       42.78       46.70      2.04 o 
  -3   6   5        4.93        2.87      1.04 o 
  -2   6   5        8.96        8.29      0.90 o 
  -1   6   5       26.37       26.26      1.33 o 
   0   6   5       89.09       97.49      2.32 o 
   1   6   5       64.46       65.85      1.91 o 
   2   6   5        6.31        6.40      1.17 o 
   3   6   5        5.73        6.60      1.27 o 
   4   6   5        9.03        5.32      1.21 o 
   5   6   5        4.13        3.59      1.20 o 
   6   6   5        1.83        2.11      1.21 o 
  -5   7   5        0.07       -0.88      1.02 o 
  -4   7   5        0.00       -1.29      0.94 o 
  -3   7   5      139.32      145.17      3.29 o 
  -2   7   5       24.95       26.04      1.61 o 
  -1   7   5        0.23       -0.10      0.83 o 
   0   7   5        6.12        5.31      1.07 o 
   1   7   5        1.49        1.61      0.88 o 
   2   7   5        2.44        1.14      1.33 o 
   3   7   5        0.17       -0.36      1.16 o 
   4   7   5       18.52       21.90      1.91 o 
   5   7   5        0.18       -1.66      1.11 o 
  -4   8   5        6.98        7.22      1.43 o 
  -3   8   5       68.12       70.35      2.52 o 
  -2   8   5        3.98        2.86      1.82 o 
  -1   8   5        0.12       -0.61      1.07 o 
   0   8   5       16.03       18.39      2.04 o 
   1   8   5       51.25       53.32      2.63 o 
   2   8   5        1.94        0.04      1.40 o 
   3   8   5        1.52       -1.82      1.21 o 
   4   8   5        0.08       -0.80      1.16 o 
  -2   9   5       23.87       27.19      4.49 o 
  -1   9   5        0.12       -0.06      1.34 o 
   0   9   5        4.05        6.88      2.42 o 
   1   9   5        1.23       -0.31      1.89 o 
   2   9   5        0.04       -1.36      1.32 o 
  -8   0   6        6.77       13.12      2.62 o 
  -7   0   6        1.89        3.24      1.70 o 
  -6   0   6       24.82       26.79      3.04 o 
  -2   0   6      265.06      249.29      3.80 o 
  -1   0   6      272.29      281.94      3.80 o 
   0   0   6      117.74      104.35      1.57 o 
   1   0   6     1577.96     1673.91     11.72 o 
   2   0   6       12.19       11.94      0.64 o 
   3   0   6      157.18      154.92      2.72 o 
   4   0   6      612.71      604.03      7.41 o 
   5   0   6       72.67       72.36      3.64 o 
   6   0   6       38.60       40.85      3.39 o 
   7   0   6        4.14        4.54      1.98 o 
   8   0   6        4.14        5.31      2.24 o 
  -8   1   6        5.81        6.66      1.64 o 
  -7   1   6       24.79       27.76      2.30 o 
  -6   1   6      140.03      135.97     10.26 o 
  -5   1   6        2.23        0.98      0.86 o 
  -4   1   6       28.77       25.83      1.54 o 
  -3   1   6     1118.23     1230.00     18.84 o 
  -2   1   6     1411.51     1461.85     10.93 o 
  -1   1   6        1.31        1.14      0.28 o 
   0   1   6       97.72       98.45      2.14 o 
   1   1   6      219.56      200.13      1.78 o 
   2   1   6        2.28        1.44      0.32 o 
   3   1   6      304.37      305.77      2.92 o 
   4   1   6        0.35        0.58      0.56 o 
   5   1   6        5.97        6.13      1.26 o 
   6   1   6        0.16        0.47      1.02 o 
   7   1   6        5.21        6.73      2.16 o 
   8   1   6        3.40        3.45      1.48 o 
  -8   2   6        0.01       -1.34      1.93 o 
  -7   2   6       18.70       18.52      2.08 o 
  -6   2   6        5.08        7.17      1.42 o 
  -5   2   6        0.17       -0.94      1.23 o 
  -4   2   6        6.70        5.21      1.08 o 
  -3   2   6       85.37       86.37      1.93 o 
  -2   2   6       43.36       55.85      1.47 o 
  -1   2   6        0.42       -0.11      0.43 o 
   0   2   6      161.79      172.19      1.78 o 
   1   2   6       17.26       18.98      0.74 o 
   2   2   6      585.48      603.39      4.64 o 
   3   2   6      335.82      330.94      3.15 o 
   4   2   6       27.66       26.70      1.26 o 
   5   2   6       15.20       16.64      1.71 o 
   6   2   6       21.90       22.04      4.40 o 
   7   2   6        5.56        6.12      1.57 o 
  -8   3   6       29.74       31.90      3.51 o 
  -7   3   6        1.48        2.39      1.60 o 
  -6   3   6        6.86        5.44      1.98 o 
  -5   3   6      281.43      290.81      7.16 o 
  -4   3   6      176.85      178.37      3.87 o 
  -3   3   6       15.96       16.60      1.14 o 
  -2   3   6        0.28        0.75      0.58 o 
  -1   3   6      876.19      903.04     15.05 o 
   0   3   6      468.87      485.64      4.14 o 
   1   3   6       55.61       58.43      1.25 o 
   2   3   6       29.18       32.49      0.76 o 
   3   3   6       80.82       81.75      1.99 o 
   4   3   6       31.33       29.99      1.42 o 
   5   3   6        1.15        0.72      0.96 o 
   6   3   6       38.85       39.89      2.36 o 
   7   3   6        0.16       -0.12      1.31 o 
  -7   4   6        0.28       -0.08      1.15 o 
  -6   4   6        2.64        2.01      1.29 o 
  -5   4   6        0.38       -0.58      1.23 o 
  -4   4   6        0.22        0.25      0.67 o 
  -3   4   6        4.31        3.24      0.75 o 
  -2   4   6       10.22       12.90      1.03 o 
  -1   4   6      725.08      760.72      6.89 o 
   0   4   6       11.81       13.90      0.96 o 
   1   4   6        2.99        2.08      0.55 o 
   2   4   6       46.70       51.56      2.60 o 
   3   4   6        0.82        1.52      0.75 o 
   4   4   6        0.24       -1.05      0.70 o 
   5   4   6        4.36        3.70      1.06 o 
   6   4   6        7.21        9.41      1.77 o 
   7   4   6        1.75        0.70      1.42 o 
  -7   5   6        3.74        5.69      1.75 o 
  -6   5   6        0.17       -1.28      1.03 o 
  -5   5   6       78.03       84.46      3.15 o 
  -4   5   6      262.19      270.87      5.39 o 
  -3   5   6       22.42       21.94      1.31 o 
  -2   5   6       36.80       33.36      1.43 o 
  -1   5   6       82.63       91.66      2.14 o 
   0   5   6      128.96      132.18      2.91 o 
   1   5   6       15.43       17.55      1.02 o 
   2   5   6        5.43        4.49      1.00 o 
   3   5   6       28.44       29.00      1.60 o 
   4   5   6       40.14       36.55      1.79 o 
   5   5   6        4.83        4.68      1.18 o 
   6   5   6        1.44        0.97      1.05 o 
  -6   6   6        0.17       -0.11      1.10 o 
  -5   6   6        0.18       -1.69      1.12 o 
  -4   6   6        4.43        3.06      1.39 o 
  -3   6   6        4.75        5.89      1.47 o 
  -2   6   6       85.69       86.35      2.23 o 
  -1   6   6        0.78        0.33      0.81 o 
   0   6   6       88.91       85.24      2.19 o 
   1   6   6       40.36       43.06      1.66 o 
   2   6   6       77.21       80.34      2.41 o 
   3   6   6       18.28       19.19      1.88 o 
   4   6   6        2.84        0.29      0.96 o 
   5   6   6        0.39        0.43      1.06 o 
   6   6   6        0.84       -0.82      1.12 o 
  -5   7   6        0.58       -1.02      1.02 o 
  -4   7   6        0.03       -0.90      1.10 o 
  -3   7   6       80.12       82.36      2.96 o 
  -2   7   6        4.09        2.77      1.03 o 
  -1   7   6        0.06       -0.85      1.05 o 
   0   7   6        0.19       -0.52      0.81 o 
   1   7   6       16.82       15.84      1.91 o 
   2   7   6        5.64        6.63      1.57 o 
   3   7   6        4.55        3.38      1.26 o 
   4   7   6        0.95        0.69      1.11 o 
   5   7   6        0.99       -1.56      1.04 o 
  -4   8   6        0.30       -0.83      1.10 o 
  -3   8   6        0.11       -0.24      1.06 o 
  -2   8   6        4.52        4.77      1.58 o 
  -1   8   6        1.45        1.42      2.14 o 
   0   8   6        4.32        4.19      1.17 o 
   1   8   6        0.17        2.94      1.42 o 
   2   8   6        3.07        1.57      1.60 o 
   3   8   6        2.39        2.52      1.57 o 
   4   8   6        2.12       -0.23      1.20 o 
  -2   9   6       33.27       35.30      2.53 o 
  -1   9   6        1.59        0.38      1.42 o 
   0   9   6        2.99        0.95      1.98 o 
   1   9   6       13.33        7.27      2.63 o 
  -8   1   7        0.04        0.59      1.24 o 
  -7   1   7       23.21       23.36      2.83 o 
  -6   1   7        6.39        4.71      1.29 o 
  -5   1   7        1.54        1.89      1.12 o 
  -4   1   7       31.76       33.14      1.79 o 
  -3   1   7      797.04      803.56      8.45 o 
  -2   1   7      651.24      681.94      5.40 o 
  -1   1   7      145.06      136.46      1.72 o 
   0   1   7      298.52      284.05      2.17 o 
   1   1   7      179.00      203.74      1.77 o 
   2   1   7       66.87       72.42      1.03 o 
   3   1   7        0.91        0.19      0.43 o 
   4   1   7       21.52       19.58      1.19 o 
   5   1   7      133.52      134.38      4.56 o 
   6   1   7       44.41       43.28      2.24 o 
   7   1   7        0.17        0.54      1.24 o 
  -8   2   7        0.03       -0.94      1.21 o 
  -7   2   7        0.31        0.50      1.10 o 
  -6   2   7        2.23        1.84      1.16 o 
  -5   2   7        8.96        6.01      2.70 o 
  -4   2   7       20.05       14.19      1.18 o 
  -3   2   7       53.59       42.90      1.50 o 
  -2   2   7       28.44       24.19      1.10 o 
  -1   2   7       79.13       75.17      1.66 o 
   0   2   7      726.25      786.19      5.09 o 
   1   2   7        4.86        2.15      0.40 o 
   2   2   7      265.47      275.10      2.49 o 
   3   2   7       70.37       63.20      1.58 o 
   4   2   7      378.26      359.86      4.44 o 
   5   2   7       23.75       23.34      1.83 o 
   6   2   7       30.82       33.03      2.22 o 
   7   2   7        2.75        2.49      1.37 o 
  -7   3   7        5.24        7.38      1.54 o 
  -6   3   7       26.69       31.47      2.91 o 
  -5   3   7        3.31        0.84      3.03 o 
  -4   3   7      136.68      138.31      3.26 o 
  -3   3   7        2.03        1.94      0.72 o 
  -2   3   7        0.67        0.27      0.78 o 
  -1   3   7      219.93      207.50      6.77 o 
   0   3   7       95.90      101.56      1.72 o 
   1   3   7      154.79      139.54      1.76 o 
   2   3   7        0.84        1.02      0.47 o 
   3   3   7       26.35       26.05      1.60 o 
   4   3   7       93.74       90.29      2.30 o 
   5   3   7        9.27        7.02      1.46 o 
   6   3   7        5.87        7.76      1.60 o 
   7   3   7        1.77       -0.57      1.27 o 
  -7   4   7        0.07       -1.41      1.06 o 
  -6   4   7        7.77        7.95      1.63 o 
  -5   4   7       20.24       23.24      2.94 o 
  -4   4   7        3.81        3.89      0.92 o 
  -3   4   7        3.26        1.79      0.72 o 
  -2   4   7       50.75       47.51      1.59 o 
  -1   4   7      148.35      153.56      2.67 o 
   0   4   7        0.00       -0.55      0.56 o 
   1   4   7       16.81       17.32      0.94 o 
   2   4   7       22.34       24.11      1.37 o 
   3   4   7      717.35      723.16     14.33 o 
   4   4   7        0.91       -0.73      0.84 o 
   5   4   7       10.06        9.92      2.21 o 
   6   4   7        3.61        2.97      1.52 o 
   7   4   7       28.64       32.09      2.63 o 
  -6   5   7        9.02       12.12      2.82 o 
  -5   5   7        3.16        2.54      1.43 o 
  -4   5   7       64.63       64.92      2.07 o 
  -3   5   7        0.46       -0.18      0.72 o 
  -2   5   7       16.14       19.31      2.02 o 
  -1   5   7       80.13       85.55      2.13 o 
   0   5   7      114.32      119.55      2.45 o 
   1   5   7        4.33        3.71      0.77 o 
   2   5   7        0.19       -0.83      0.83 o 
   3   5   7      117.34      123.22      2.93 o 
   4   5   7        7.34        5.98      1.24 o 
   5   5   7        0.06       -1.36      0.90 o 
   6   5   7        1.40        2.96      1.59 o 
  -6   6   7        1.15       -0.51      1.25 o 
  -5   6   7       12.18       14.88      1.96 o 
  -4   6   7        6.22        5.89      2.23 o 
  -3   6   7        0.16        0.37      1.05 o 
  -2   6   7       11.13       11.03      1.21 o 
  -1   6   7        4.74        5.04      1.38 o 
   0   6   7       19.64       21.65      1.42 o 
   1   6   7        5.98        5.64      1.33 o 
   2   6   7       94.26       96.81      2.70 o 
   3   6   7        1.92        1.35      1.13 o 
   4   6   7       32.05       30.17      1.84 o 
   5   6   7        0.33        0.71      1.13 o 
  -5   7   7        0.49        1.38      1.17 o 
  -4   7   7        7.05        7.30      1.35 o 
  -3   7   7       76.68       78.71      2.57 o 
  -2   7   7       18.15       17.73      1.90 o 
  -1   7   7        0.14       -0.50      0.81 o 
   0   7   7        2.80        5.87      1.07 o 
   1   7   7       96.75      105.21      4.99 o 
   2   7   7       93.08      109.18     10.30 o 
   3   7   7        0.13       -1.19      1.03 o 
   4   7   7        0.38       -0.22      1.12 o 
   5   7   7        9.31        5.49      1.87 o 
  -4   8   7        1.03       -0.26      1.20 o 
  -3   8   7        2.54        2.14      1.65 o 
  -2   8   7        7.67        8.11      1.78 o 
  -1   8   7        6.08        7.61      2.19 o 
   0   8   7        2.01        1.46      1.27 o 
   1   8   7       77.91       85.54      7.43 o 
   2   8   7        4.03        4.22      1.67 o 
   3   8   7        0.87       -1.68      1.12 o 
  -1   9   7        0.59        1.11      1.87 o 
   0   9   7        2.97        4.65      2.36 o 
   1   9   7       15.67       20.02      2.37 o 
  -8   0   8        0.11       -1.18      1.34 o 
  -7   0   8        5.05        5.26      2.01 o 
  -6   0   8       25.90       19.83      2.72 o 
  -5   0   8        8.10        8.25      1.84 o 
  -4   0   8        4.53        4.31      1.56 o 
  -3   0   8      463.32      473.89      6.46 o 
  -2   0   8       90.68       74.45      2.18 o 
  -1   0   8       25.06       22.85      0.94 o 
   0   0   8      200.20      244.58      3.12 o 
   1   0   8     1426.77     1599.86     11.65 o 
   2   0   8        0.20       -0.19      0.42 o 
   3   0   8        3.16        3.07      2.18 o 
   4   0   8        6.78        9.40      1.29 o 
   5   0   8     1085.59     1134.78     18.82 o 
   6   0   8        1.89        1.92      2.02 o 
   7   0   8        0.02       -0.29      1.49 o 
  -8   1   8        1.03        1.08      1.34 o 
  -7   1   8        4.52        1.07      1.60 o 
  -6   1   8        0.00       -1.11      0.90 o 
  -5   1   8       50.26       40.04      2.18 o 
  -4   1   8      312.88      313.50     10.31 o 
  -3   1   8       42.56       47.35      1.61 o 
  -2   1   8      293.92      295.44      3.23 o 
  -1   1   8       32.98       30.45      0.79 o 
   0   1   8       44.69       39.88      0.83 o 
   1   1   8      589.00      636.82      4.17 o 
   2   1   8      410.40      429.78      2.98 o 
   3   1   8      140.48      139.75      1.83 o 
   4   1   8        2.01        3.56      0.78 o 
   5   1   8      134.96      132.47      3.62 o 
   6   1   8       85.02       91.21      2.75 o 
   7   1   8        0.92        0.34      1.27 o 
  -7   2   8        8.91        6.64      1.59 o 
  -6   2   8        6.41        5.86      2.07 o 
  -5   2   8       15.74       12.38      1.72 o 
  -4   2   8       57.48       50.56      1.78 o 
  -3   2   8        0.02       -0.67      0.55 o 
  -2   2   8      226.14      217.04      3.23 o 
  -1   2   8       68.58       56.13      1.25 o 
   0   2   8      123.04      141.17      1.81 o 
   1   2   8        1.13        1.84      0.42 o 
   2   2   8      162.49      176.71      2.27 o 
   3   2   8        0.00       -0.70      0.47 o 
   4   2   8      352.91      362.89      7.28 o 
   5   2   8        2.51        1.70      1.53 o 
   6   2   8      108.43      120.97      8.86 o 
   7   2   8        0.54       -0.93      1.24 o 
  -7   3   8        1.85        0.92      1.36 o 
  -6   3   8        0.01       -0.21      1.17 o 
  -5   3   8       11.57       12.14      2.83 o 
  -4   3   8        8.41       10.67      1.13 o 
  -3   3   8        9.88        9.27      1.04 o 
  -2   3   8       77.68       74.87      1.92 o 
  -1   3   8      350.42      340.48      4.19 o 
   0   3   8      234.67      255.96      3.92 o 
   1   3   8        0.86        0.21      0.43 o 
   2   3   8      101.41       98.52      2.21 o 
   3   3   8        0.35        0.89      0.78 o 
   4   3   8      164.00      161.82      3.65 o 
   5   3   8        1.81        1.55      1.29 o 
   6   3   8        3.29        6.36      1.58 o 
   7   3   8       38.32       43.06      2.78 o 
  -7   4   8        2.19        2.64      1.65 o 
  -6   4   8        8.60        9.27      2.38 o 
  -5   4   8        8.41        6.82      1.10 o 
  -4   4   8        1.07        0.23      0.72 o 
  -3   4   8       14.84       17.57      1.28 o 
  -2   4   8        7.27        8.94      1.04 o 
  -1   4   8        1.81        0.88      0.71 o 
   0   4   8       11.35       14.70      1.12 o 
   1   4   8       39.76       38.80      1.56 o 
   2   4   8        1.91        2.25      0.88 o 
   3   4   8       46.33       45.34      1.86 o 
   4   4   8        3.44        3.09      1.03 o 
   5   4   8        1.35       -0.41      1.23 o 
   6   4   8        0.70       -0.54      1.34 o 
  -6   5   8        0.02       -0.34      1.31 o 
  -5   5   8       16.40       15.73      3.68 o 
  -4   5   8        0.14       -0.77      0.80 o 
  -3   5   8        0.31        0.79      0.78 o 
  -2   5   8        0.00       -0.96      0.68 o 
  -1   5   8        2.63        1.45      0.81 o 
   0   5   8       98.38       96.35      2.26 o 
   1   5   8       28.53       27.02      1.55 o 
   2   5   8      109.78      107.33      2.69 o 
   3   5   8      147.30      146.88      6.18 o 
   4   5   8        0.02       -0.85      0.95 o 
   5   5   8        1.82        0.77      1.12 o 
   6   5   8        1.11        0.68      1.54 o 
  -6   6   8        1.40        1.22      1.45 o 
  -5   6   8        0.05       -0.69      1.36 o 
  -4   6   8        0.04       -0.37      1.13 o 
  -3   6   8        1.97        0.23      0.85 o 
  -2   6   8        2.65        2.78      0.98 o 
  -1   6   8       21.23       24.26      1.48 o 
   0   6   8       24.56       23.17      1.46 o 
   1   6   8        0.86        1.11      1.18 o 
   2   6   8      136.70      132.13      5.71 o 
   3   6   8        5.02        3.26      1.28 o 
   4   6   8       37.21       34.27      1.97 o 
   5   6   8        0.01       -0.46      1.13 o 
  -5   7   8        0.27        0.98      1.15 o 
  -4   7   8        4.85        4.78      1.70 o 
  -3   7   8        1.25       -0.45      1.47 o 
  -2   7   8        7.12        7.03      1.59 o 
  -1   7   8        0.32       -0.20      0.89 o 
   0   7   8        0.21       -0.69      1.97 o 
   1   7   8        0.91        1.56      1.34 o 
   2   7   8       60.24       62.78      4.27 o 
   3   7   8       10.07        8.84      1.53 o 
   4   7   8        0.10       -0.11      1.12 o 
  -3   8   8        4.09        4.41      1.70 o 
  -2   8   8        0.04       -1.19      1.26 o 
  -1   8   8        1.26        0.21      1.34 o 
   0   8   8        0.15       -1.22      1.41 o 
   1   8   8       22.31       24.72      2.35 o 
   2   8   8        9.74       10.34      1.93 o 
   3   8   8        0.47       -1.97      1.35 o 
  -7   1   9        5.60        5.46      1.55 o 
  -6   1   9        4.97        3.67      1.74 o 
  -5   1   9       14.17       14.81      2.44 o 
  -4   1   9        1.46        1.83      1.23 o 
  -3   1   9       77.67       85.82      2.17 o 
  -2   1   9        4.36        3.13      0.62 o 
  -1   1   9       72.35       67.12      1.16 o 
   0   1   9       23.05       26.73      0.78 o 
   1   1   9       43.91       61.38      1.06 o 
   2   1   9       84.04       87.58      1.45 o 
   3   1   9        7.54        5.03      0.61 o 
   4   1   9      153.39      146.85      2.47 o 
   5   1   9      108.69      112.70      2.90 o 
   6   1   9       16.80       19.88      1.72 o 
   7   1   9        5.67        7.96      1.77 o 
  -7   2   9        5.47        4.81      1.53 o 
  -6   2   9        0.17       -1.39      0.97 o 
  -5   2   9        1.47        0.65      1.05 o 
  -4   2   9        1.04        1.62      0.86 o 
  -3   2   9       72.53       67.73      1.96 o 
  -2   2   9       24.34       24.43      1.21 o 
  -1   2   9       31.37       24.92      1.01 o 
   0   2   9       39.52       39.30      0.98 o 
   1   2   9       52.92       50.67      1.00 o 
   2   2   9      164.90      175.33      3.20 o 
   3   2   9       25.82       30.20      1.36 o 
   4   2   9      133.80      133.73      3.70 o 
   5   2   9        0.28        0.18      1.25 o 
   6   2   9      158.87      157.59      6.51 o 
   7   2   9        0.16        1.77      1.98 o 
  -7   3   9        1.80        2.21      1.35 o 
  -6   3   9        2.43        1.36      1.26 o 
  -5   3   9       28.52       25.17      2.10 o 
  -4   3   9        4.39        5.52      1.01 o 
  -3   3   9       61.68       58.03      2.35 o 
  -2   3   9      298.03      292.21      5.38 o 
  -1   3   9        1.33        2.22      0.71 o 
   0   3   9       38.28       44.50      1.32 o 
   1   3   9       11.45       10.31      0.83 o 
   2   3   9        2.13        1.37      0.78 o 
   3   3   9      204.29      207.11      3.45 o 
   4   3   9      300.16      304.61     16.15 o 
   5   3   9       86.35       91.24      3.40 o 
   6   3   9        0.06       -1.85      1.25 o 
  -7   4   9        0.60        0.71      1.36 o 
  -6   4   9        0.82        0.81      1.25 o 
  -5   4   9        0.81        1.24      0.96 o 
  -4   4   9       64.06       56.82      2.02 o 
  -3   4   9        4.58        4.14      0.98 o 
  -2   4   9       22.42       22.76      1.56 o 
  -1   4   9       82.31       65.64      1.89 o 
   0   4   9       21.36       21.42      1.29 o 
   1   4   9        9.08        8.00      1.08 o 
   2   4   9       18.47       20.55      2.49 o 
   3   4   9      247.43      249.95      4.06 o 
   4   4   9       20.63       20.01      1.50 o 
   5   4   9       17.07       15.57      2.38 o 
   6   4   9        0.03       -1.26      2.44 o 
  -6   5   9        0.97        0.37      1.26 o 
  -5   5   9        7.87        9.64      1.89 o 
  -4   5   9       15.21       15.34      1.45 o 
  -3   5   9        6.93        7.10      1.13 o 
  -2   5   9       13.67       15.67      1.44 o 
  -1   5   9       94.57       92.25      2.36 o 
   0   5   9       17.77       16.97      1.28 o 
   1   5   9        5.08        4.43      1.10 o 
   2   5   9       20.97       25.40      1.65 o 
   3   5   9      170.19      180.34      3.62 o 
   4   5   9       57.17       54.42      2.26 o 
   5   5   9        1.16        1.21      1.62 o 
  -5   6   9        7.81        9.42      1.93 o 
  -4   6   9        4.89        2.73      1.58 o 
  -3   6   9       22.21       22.88      1.70 o 
  -2   6   9       16.00       16.54      1.48 o 
  -1   6   9        1.90        1.20      0.88 o 
   0   6   9        5.69        5.76      2.70 o 
   1   6   9       11.00       11.53      1.75 o 
   2   6   9       25.15       26.59      1.84 o 
   3   6   9       27.20       26.71      2.78 o 
   4   6   9        0.17        0.05      1.06 o 
   5   6   9        0.15       -1.26      1.08 o 
  -4   7   9        0.02       -1.91      1.27 o 
  -3   7   9        2.96       -0.29      2.84 o 
  -2   7   9        0.93        0.00      0.92 o 
  -1   7   9        1.01        0.99      1.00 o 
   0   7   9       16.85       16.85      3.10 o 
   1   7   9       25.11       27.27      2.38 o 
   2   7   9       56.15       54.31      3.39 o 
   3   7   9        1.88        0.82      1.26 o 
   4   7   9        0.01       -1.48      1.17 o 
  -3   8   9        1.71        0.05      1.45 o 
  -2   8   9        5.07        4.05      1.58 o 
  -1   8   9        0.21       -2.11      1.60 o 
   0   8   9        1.18       -0.09      1.41 o 
   1   8   9        1.22        0.19      1.35 o 
   2   8   9       13.47       13.21      2.05 o 
  -7   0  10       10.19        9.47      2.76 o 
  -6   0  10       18.20       18.63      2.91 o 
  -5   0  10        7.53        2.87      1.70 o 
  -4   0  10       12.55       16.73      2.42 o 
  -3   0  10        5.07        5.82      1.18 o 
  -2   0  10      530.16      505.98      9.70 o 
  -1   0  10        0.25        0.18      0.53 o 
   0   0  10      404.27      404.25      7.89 o 
   1   0  10        9.12        7.50      1.26 o 
   2   0  10       68.81       68.96      1.65 o 
   3   0  10       30.97       28.91      1.79 o 
   4   0  10      109.12      112.93      3.22 o 
   5   0  10      191.90      208.20      7.11 o 
   6   0  10       17.72       18.16      3.09 o 
   7   0  10       23.73       18.54      3.26 o 
  -7   1  10        2.98        1.86      2.35 o 
  -6   1  10       30.58       29.02      5.62 o 
  -5   1  10        2.32       -0.67      1.17 o 
  -4   1  10        4.22        2.97      0.90 o 
  -3   1  10      131.82      124.14      2.71 o 
  -2   1  10      177.56      169.89      2.59 o 
  -1   1  10       24.60       23.74      1.02 o 
   0   1  10      105.02       87.97      1.31 o 
   1   1  10        3.13        2.08      0.45 o 
   2   1  10       12.78       18.16      0.86 o 
   3   1  10        1.48        1.00      0.65 o 
   4   1  10        0.29       -0.02      0.90 o 
   5   1  10      157.57      166.98      3.55 o 
   6   1  10      152.74      156.71      4.73 o 
   7   1  10       14.66       19.40      2.81 o 
  -7   2  10        0.19       -0.80      1.23 o 
  -6   2  10        0.28        0.45      1.21 o 
  -5   2  10       12.37        9.97      1.68 o 
  -4   2  10        0.43       -0.23      0.75 o 
  -3   2  10       46.24       41.48      1.67 o 
  -2   2  10        3.18        3.18      0.81 o 
  -1   2  10      346.86      329.15      7.10 o 
   0   2  10        6.00        5.99      0.54 o 
   1   2  10       51.39       52.49      1.07 o 
   2   2  10        0.39        0.26      0.49 o 
   3   2  10       12.33        9.25      1.15 o 
   4   2  10       61.68       61.62      3.16 o 
   5   2  10       51.16       52.16      2.24 o 
   6   2  10        8.85       12.14      1.57 o 
  -7   3  10        0.01        0.52      1.37 o 
  -6   3  10        4.21        2.67      1.41 o 
  -5   3  10       12.03        9.60      1.79 o 
  -4   3  10       44.08       46.42      1.89 o 
  -3   3  10       58.74       64.34      2.04 o 
  -2   3  10        0.01       -0.09      0.71 o 
  -1   3  10       52.21       57.08      2.92 o 
   0   3  10        1.67        0.79      0.54 o 
   1   3  10       50.39       47.98      1.40 o 
   2   3  10        0.17       -0.15      0.72 o 
   3   3  10       14.20       13.56      1.32 o 
   4   3  10       92.86       87.79      6.47 o 
   5   3  10        2.43        2.22      1.57 o 
   6   3  10        0.83        0.94      1.62 o 
  -6   4  10        3.14        3.71      1.61 o 
  -5   4  10        1.67        1.56      0.97 o 
  -4   4  10        3.47        5.58      1.16 o 
  -3   4  10        5.12        4.87      1.07 o 
  -2   4  10        4.02        2.82      0.90 o 
  -1   4  10        0.45        0.34      0.78 o 
   0   4  10       28.74       28.61      1.50 o 
   1   4  10        4.47        2.54      0.94 o 
   2   4  10       11.84       10.58      2.04 o 
   3   4  10        0.31        0.47      1.02 o 
   4   4  10       12.90       10.69      1.82 o 
   5   4  10        3.76        1.42      1.51 o 
   6   4  10        0.71       -1.84      1.38 o 
  -6   5  10        1.27        0.55      1.72 o 
  -5   5  10       36.75       43.95      2.66 o 
  -4   5  10        0.10        0.76      0.99 o 
  -3   5  10        6.61        4.44      1.09 o 
  -2   5  10       16.01       19.38      1.56 o 
  -1   5  10        7.80        9.28      1.23 o 
   0   5  10        1.39        0.64      1.16 o 
   1   5  10        2.28        1.82      0.96 o 
   2   5  10       20.71       20.24      1.68 o 
   3   5  10       57.98       52.31      3.30 o 
   4   5  10        0.05       -1.36      0.91 o 
   5   5  10        0.08       -1.38      1.37 o 
  -5   6  10        9.72       13.09      2.28 o 
  -4   6  10        7.36        7.84      1.84 o 
  -3   6  10        3.06        2.38      1.06 o 
  -2   6  10        0.06       -0.07      0.92 o 
  -1   6  10        3.91        3.23      1.04 o 
   0   6  10        1.79        0.79      1.17 o 
   1   6  10        0.57        0.06      1.21 o 
   2   6  10        0.02       -0.33      1.09 o 
   3   6  10        5.82        4.81      1.31 o 
   4   6  10       19.31       17.08      1.83 o 
  -4   7  10        0.07       -1.96      1.31 o 
  -3   7  10        3.38        1.68      1.45 o 
  -2   7  10        4.64        4.79      1.19 o 
  -1   7  10        0.17       -0.77      1.06 o 
   0   7  10        2.54        1.10      2.64 o 
   1   7  10        6.73        6.61      1.70 o 
   2   7  10       34.25       31.83      2.31 o 
   3   7  10        0.25       -1.61      1.07 o 
  -2   8  10        8.90       12.17      2.12 o 
  -1   8  10        2.23        0.48      1.36 o 
   0   8  10        0.66        1.16      1.43 o 
   1   8  10        3.28        4.17      1.69 o 
  -7   1  11        3.80        4.26      1.93 o 
  -6   1  11        0.19        0.08      1.17 o 
  -5   1  11       27.23       19.09      2.09 o 
  -4   1  11        5.55        3.55      1.02 o 
  -3   1  11      351.29      355.28      4.93 o 
  -2   1  11        7.30        9.69      0.96 o 
  -1   1  11      118.51      108.36      2.02 o 
   0   1  11       20.98       22.73      0.81 o 
   1   1  11        0.03        0.87      0.45 o 
   2   1  11       12.15       10.67      0.80 o 
   3   1  11        5.08        3.25      0.79 o 
   4   1  11       33.92       33.33      1.76 o 
   5   1  11       50.59       44.03      2.05 o 
   6   1  11       10.36       11.19      1.92 o 
  -7   2  11        3.10        2.96      2.02 o 
  -6   2  11       37.24       35.70      2.43 o 
  -5   2  11        9.82        8.78      1.68 o 
  -4   2  11       20.75       17.38      1.90 o 
  -3   2  11       53.29       58.87      2.02 o 
  -2   2  11       23.94       25.44      1.75 o 
  -1   2  11       87.22       82.62      1.83 o 
   0   2  11        5.39        6.06      0.70 o 
   1   2  11       99.49       86.16      1.58 o 
   2   2  11       18.10       18.66      0.93 o 
   3   2  11       16.61       16.07      1.42 o 
   4   2  11        4.02        3.53      1.13 o 
   5   2  11        0.00       -1.50      1.37 o 
   6   2  11       16.36       17.10      1.77 o 
  -6   3  11        0.67       -0.92      1.35 o 
  -5   3  11        3.01        1.20      0.96 o 
  -4   3  11      218.50      212.16      3.98 o 
  -3   3  11       92.06       95.71      2.55 o 
  -2   3  11       11.31       11.19      1.22 o 
  -1   3  11       99.22       90.05      2.60 o 
   0   3  11       46.04       42.56      1.49 o 
   1   3  11        0.05       -0.28      0.63 o 
   2   3  11        0.45        0.21      0.84 o 
   3   3  11       48.34       48.74      2.82 o 
   4   3  11       14.47       14.37      2.12 o 
   5   3  11        1.13       -0.46      1.26 o 
   6   3  11        2.92       -0.10      1.52 o 
  -6   4  11        1.80        2.67      1.42 o 
  -5   4  11        2.91        4.99      1.20 o 
  -4   4  11       29.65       27.79      1.78 o 
  -3   4  11       77.83       77.74      2.39 o 
  -2   4  11        3.37        2.69      0.96 o 
  -1   4  11        0.45       -0.03      0.81 o 
   0   4  11      226.67      221.35      4.57 o 
   1   4  11        0.10       -1.19      0.84 o 
   2   4  11       23.49       18.73      1.57 o 
   3   4  11        3.45        3.18      1.14 o 
   4   4  11        3.78        3.29      1.55 o 
   5   4  11        7.86        6.62      1.81 o 
  -5   5  11       16.17       19.36      2.68 o 
  -4   5  11       61.83       64.56      2.37 o 
  -3   5  11        5.07        2.66      1.09 o 
  -2   5  11        0.01       -1.38      0.92 o 
  -1   5  11        0.20        0.47      0.83 o 
   0   5  11       83.79       84.90      2.99 o 
   1   5  11       18.59       19.97      1.65 o 
   2   5  11       18.33       18.50      1.67 o 
   3   5  11        2.25       -0.37      1.03 o 
   4   5  11        0.57       -0.50      1.35 o 
   5   5  11        1.82        0.02      1.56 o 
  -4   6  11       13.02       20.35      2.42 o 
  -3   6  11        6.23        4.60      1.21 o 
  -2   6  11        3.17        2.30      1.08 o 
  -1   6  11        6.94        6.83      1.60 o 
   0   6  11        0.03       -1.64      1.09 o 
   1   6  11       42.06       42.51      2.46 o 
   2   6  11        1.25       -0.88      1.04 o 
   3   6  11        2.96        1.30      1.13 o 
   4   6  11        0.52       -0.09      1.08 o 
  -3   7  11        2.75        2.75      1.61 o 
  -2   7  11        0.05       -1.42      1.00 o 
  -1   7  11        7.28        7.24      1.63 o 
   0   7  11        0.03       -0.24      1.31 o 
   1   7  11       32.74       35.79      2.44 o 
   2   7  11        1.97        2.10      1.54 o 
  -6   0  12        2.20        0.17      1.60 o 
  -5   0  12      109.33      100.30      5.02 o 
  -4   0  12        2.87        0.89      1.59 o 
  -3   0  12        0.42        0.49      1.10 o 
  -2   0  12      107.29      102.66      3.15 o 
  -1   0  12      606.36      597.65      8.53 o 
   0   0  12        0.56       -0.96      0.64 o 
   1   0  12        0.07        0.03      0.63 o 
   2   0  12      189.72      177.21      6.92 o 
   3   0  12       26.53       25.88      1.83 o 
   4   0  12        4.13        1.96      1.33 o 
   5   0  12       31.25       37.16      3.55 o 
   6   0  12        5.98        6.85      2.52 o 
  -6   1  12       16.84       16.94      2.19 o 
  -5   1  12        6.86        3.60      1.38 o 
  -4   1  12        0.34       -0.05      0.89 o 
  -3   1  12       67.28       65.24      2.18 o 
  -2   1  12      965.57      939.64      7.78 o 
  -1   1  12      399.17      392.49      4.27 o 
   0   1  12       21.31       23.04      1.00 o 
   1   1  12        0.00       -0.35      0.51 o 
   2   1  12       36.60       28.63      1.26 o 
   3   1  12        8.93        7.52      0.97 o 
   4   1  12       38.70       41.45      1.95 o 
   5   1  12       27.92       33.59      1.96 o 
   6   1  12        0.06        0.22      1.42 o 
  -6   2  12        5.28        5.83      2.04 o 
  -5   2  12        1.27       -0.14      1.64 o 
  -4   2  12       28.93       27.90      2.32 o 
  -3   2  12        4.29        4.19      1.09 o 
  -2   2  12      172.46      174.86      3.37 o 
  -1   2  12       55.26       52.81      1.91 o 
   0   2  12       70.15       69.21      1.55 o 
   1   2  12       36.27       36.67      1.35 o 
   2   2  12        1.23        0.33      0.58 o 
   3   2  12       23.80       23.26      1.62 o 
   4   2  12       17.41       19.67      1.65 o 
   5   2  12        2.53        2.90      1.28 o 
   6   2  12        2.05        3.87      1.37 o 
  -6   3  12        0.62        0.91      1.35 o 
  -5   3  12        4.31        1.96      1.11 o 
  -4   3  12        1.00        4.24      1.19 o 
  -3   3  12      133.94      143.39      3.24 o 
  -2   3  12       26.66       25.61      1.52 o 
  -1   3  12      147.54      156.72      3.13 o 
   0   3  12       78.55       84.83      1.99 o 
   1   3  12       29.25       23.58      1.29 o 
   2   3  12        0.95        0.22      0.89 o 
   3   3  12       51.05       54.54      2.15 o 
   4   3  12        8.96       11.38      1.59 o 
   5   3  12        0.01       -1.43      1.02 o 
  -5   4  12        3.10        2.32      1.13 o 
  -4   4  12        7.49        9.73      1.47 o 
  -3   4  12       22.05       27.20      1.82 o 
  -2   4  12        0.75        1.32      0.97 o 
  -1   4  12        0.00       -1.23      0.82 o 
   0   4  12       22.16       25.01      1.95 o 
   1   4  12       20.64       24.05      1.77 o 
   2   4  12        1.27        0.06      0.98 o 
   3   4  12        1.05        0.17      0.90 o 
   4   4  12        3.67        3.59      2.70 o 
   5   4  12        0.12       -1.94      1.46 o 
  -5   5  12        4.57        6.01      1.93 o 
  -4   5  12       26.01       29.72      1.99 o 
  -3   5  12       45.35       43.60      2.04 o 
  -2   5  12        0.13       -1.31      0.87 o 
  -1   5  12       54.89       55.93      2.62 o 
   0   5  12        4.41        7.31      1.58 o 
   1   5  12       54.48       57.66      2.27 o 
   2   5  12       27.31       26.06      1.80 o 
   3   5  12        0.19       -0.96      1.00 o 
   4   5  12        0.05       -1.97      1.32 o 
  -4   6  12       41.33       48.40      2.96 o 
  -3   6  12        8.23        8.79      1.44 o 
  -2   6  12       15.39       18.31      1.70 o 
  -1   6  12        2.15        0.26      1.18 o 
   0   6  12        0.93        1.12      1.39 o 
   1   6  12       53.51       56.53      2.84 o 
   2   6  12       11.24       11.22      1.63 o 
   3   6  12        0.16       -1.50      1.09 o 
  -2   7  12       24.43       25.84      2.43 o 
  -1   7  12        7.34        6.56      1.69 o 
   0   7  12        2.26        1.35      1.43 o 
   1   7  12        0.15       -0.25      1.39 o 
  -6   1  13        1.40       -0.29      1.28 o 
  -5   1  13       11.87        8.49      1.70 o 
  -4   1  13        0.12       -1.21      0.81 o 
  -3   1  13        0.87        0.02      0.83 o 
  -2   1  13      122.70      125.25      2.54 o 
  -1   1  13      395.67      407.98      5.06 o 
   0   1  13        3.33        3.35      0.73 o 
   1   1  13       46.13       40.36      1.44 o 
   2   1  13       15.56       15.66      1.15 o 
   3   1  13       27.89       25.80      1.64 o 
   4   1  13       20.84       21.75      1.69 o 
   5   1  13        2.22        1.35      1.17 o 
  -6   2  13        0.04       -0.10      1.39 o 
  -5   2  13        0.04       -1.62      1.08 o 
  -4   2  13       17.47       18.53      2.06 o 
  -3   2  13       12.22       11.81      1.40 o 
  -2   2  13      179.41      176.30      4.56 o 
  -1   2  13       40.63       39.89      1.51 o 
   0   2  13      242.64      239.79      3.31 o 
   1   2  13        0.21       -0.88      0.66 o 
   2   2  13        8.70        9.30      1.62 o 
   3   2  13       65.36       65.25      2.26 o 
   4   2  13        1.01        2.05      1.07 o 
   5   2  13        0.17        0.21      1.58 o 
  -5   3  13        1.03       -0.10      0.97 o 
  -4   3  13        7.13        4.92      1.24 o 
  -3   3  13       86.83       88.96      2.68 o 
  -2   3  13        7.91        7.75      1.56 o 
  -1   3  13       39.87       38.67      2.09 o 
   0   3  13      453.94      464.29      7.79 o 
   1   3  13       87.88       79.68      3.04 o 
   2   3  13        3.22        1.34      1.04 o 
   3   3  13        2.48        3.21      1.51 o 
   4   3  13        0.52       -0.18      1.40 o 
   5   3  13        2.74        4.17      1.32 o 
  -5   4  13        0.07       -1.22      1.06 o 
  -4   4  13        2.30        0.63      1.06 o 
  -3   4  13      154.14      152.60      3.51 o 
  -2   4  13       16.35       16.17      1.59 o 
  -1   4  13       10.56       12.61      1.84 o 
   0   4  13       29.73       32.99      2.15 o 
   1   4  13      151.41      155.75      3.40 o 
   2   4  13       23.83       26.73      1.97 o 
   3   4  13        0.65        0.09      2.23 o 
   4   4  13       17.00       21.35      2.40 o 
  -4   5  13       30.79       36.03      2.07 o 
  -3   5  13        0.02       -0.55      1.00 o 
  -2   5  13        0.53       -1.34      0.94 o 
  -1   5  13        2.95        4.72      1.47 o 
   0   5  13       80.98       82.56      3.17 o 
   1   5  13       94.55       93.21      2.82 o 
   2   5  13        5.54        5.66      1.35 o 
   3   5  13        8.58        9.02      2.26 o 
  -3   6  13        0.22       -0.27      1.07 o 
  -2   6  13        0.73        0.66      1.41 o 
  -1   6  13        1.21       -0.11      1.32 o 
   0   6  13       13.78       16.32      2.08 o 
   1   6  13        6.96        4.55      1.67 o 
   2   6  13       13.48       14.68      1.82 o 
  -6   0  14        0.04        0.39      1.96 o 
  -5   0  14        0.66        1.70      1.92 o 
  -4   0  14       10.96        8.51      2.34 o 
  -3   0  14        1.91        1.29      1.11 o 
  -2   0  14       65.32       69.63      2.81 o 
  -1   0  14      535.54      551.02     18.81 o 
   0   0  14      147.97      164.20      4.28 o 
   1   0  14       57.08       53.44      3.34 o 
   2   0  14       11.32       11.18      1.59 o 
   3   0  14      122.10      120.14      4.03 o 
   4   0  14       36.20       33.88      3.53 o 
   5   0  14        1.34        2.01      2.20 o 
  -5   1  14        2.53        1.50      2.23 o 
  -4   1  14        0.99       -0.11      0.90 o 
  -3   1  14       14.19       13.00      1.45 o 
  -2   1  14       18.25       21.32      1.55 o 
  -1   1  14       67.58       72.49      2.49 o 
   0   1  14       13.39       14.04      1.39 o 
   1   1  14       25.94       26.21      1.54 o 
   2   1  14      131.74      123.25      2.98 o 
   3   1  14       54.86       51.50      2.62 o 
   4   1  14        0.07       -0.90      1.03 o 
   5   1  14        8.09        7.25      2.61 o 
  -5   2  14        0.67        0.18      1.45 o 
  -4   2  14        2.42        1.29      1.08 o 
  -3   2  14       17.75       23.86      1.84 o 
  -2   2  14       61.14       60.96      2.20 o 
  -1   2  14       59.34       59.33      1.81 o 
   0   2  14       46.66       45.71      1.69 o 
   1   2  14       30.58       28.13      1.42 o 
   2   2  14       88.63       79.61      3.05 o 
   3   2  14        0.00       -1.19      1.20 o 
   4   2  14        5.00        6.29      1.30 o 
  -5   3  14        0.01        0.87      1.24 o 
  -4   3  14       26.56       27.11      2.29 o 
  -3   3  14       39.91       44.16      2.10 o 
  -2   3  14        3.81        3.51      1.13 o 
  -1   3  14       12.11       15.18      1.99 o 
   0   3  14       99.97      103.01      2.35 o 
   1   3  14       34.69       29.44      1.76 o 
   2   3  14        0.01       -1.63      1.08 o 
   3   3  14        0.72       -0.08      1.32 o 
   4   3  14       47.57       44.92      5.10 o 
  -4   4  14        0.94       -0.30      1.07 o 
  -3   4  14       12.47       18.18      1.80 o 
  -2   4  14        7.57        9.83      1.43 o 
  -1   4  14       12.57       14.13      1.96 o 
   0   4  14        0.15       -1.40      1.89 o 
   1   4  14        2.04        2.69      1.15 o 
   2   4  14        3.74        2.67      1.14 o 
   3   4  14        0.00       -1.97      1.31 o 
   4   4  14        8.15        6.57      2.40 o 
  -3   5  14       16.13       14.33      1.71 o 
  -2   5  14        0.04       -1.71      1.17 o 
  -1   5  14        0.22       -0.51      1.24 o 
   0   5  14       17.80       16.36      2.10 o 
   1   5  14       92.23       93.60      2.91 o 
   2   5  14        4.61        3.75      1.32 o 
   3   5  14        3.67       -0.43      1.53 o 
  -2   6  14        5.57        3.44      2.64 o 
  -1   6  14        1.53        0.27      1.40 o 
   0   6  14       17.49       16.46      2.48 o 
   1   6  14        4.29        3.90      1.65 o 
  -5   1  15        6.97        7.69      1.84 o 
  -4   1  15        0.98       -0.13      0.94 o 
  -3   1  15       21.47       23.19      1.84 o 
  -2   1  15       91.55       89.17      2.29 o 
  -1   1  15       35.48       37.52      1.56 o 
   0   1  15        4.50        4.74      1.07 o 
   1   1  15        8.95       10.91      1.64 o 
   2   1  15       16.44       15.02      1.46 o 
   3   1  15       25.07       22.40      2.20 o 
   4   1  15       13.80       16.09      1.65 o 
  -5   2  15        0.09       -1.59      1.23 o 
  -4   2  15        9.10       14.10      1.66 o 
  -3   2  15        4.63        3.79      1.15 o 
  -2   2  15       18.85       16.58      1.63 o 
  -1   2  15        0.58        0.07      0.93 o 
   0   2  15       47.94       45.65      1.92 o 
   1   2  15       32.99       32.69      1.98 o 
   2   2  15       18.68       17.22      2.00 o 
   3   2  15        3.00        0.23      1.36 o 
   4   2  15       25.34       25.17      2.47 o 
  -4   3  15        0.03        0.63      1.12 o 
  -3   3  15        1.86        1.48      1.12 o 
  -2   3  15        2.32        1.51      1.07 o 
  -1   3  15       38.72       43.74      5.37 o 
   0   3  15        3.44        3.37      1.49 o 
   1   3  15        0.98       -1.20      1.26 o 
   2   3  15        3.76       -0.68      1.53 o 
   3   3  15       18.39       15.85      3.66 o 
  -3   4  15        0.56       -1.73      1.25 o 
  -2   4  15        0.56       -0.74      1.28 o 
  -1   4  15        2.18        2.29      1.43 o 
   0   4  15       13.79       16.54      2.56 o 
   1   4  15       86.48       80.16      3.61 o 
   2   4  15       15.34       10.57      1.95 o 
   3   4  15        4.30        1.87      2.72 o 
  -2   5  15        0.28       -1.34      1.30 o 
  -1   5  15        3.81        4.22      1.62 o 
   0   5  15        2.44        4.02      1.57 o 
   1   5  15       12.88       15.27      2.12 o 
  -4   0  16       24.50       26.87      3.70 o 
  -3   0  16        2.69        2.06      1.36 o 
  -2   0  16       45.78       44.49      2.47 o 
  -1   0  16        1.25       -1.17      1.07 o 
   0   0  16        3.47        6.48      2.01 o 
   1   0  16       16.74       19.07      2.71 o 
   2   0  16       13.62       20.33      2.85 o 
   3   0  16       46.48       41.98      3.43 o 
  -4   1  16        8.20        6.70      1.39 o 
  -3   1  16       18.79       15.84      1.65 o 
  -2   1  16       25.15       30.58      1.60 o 
  -1   1  16        0.31       -0.47      0.92 o 
   0   1  16        0.01       -0.09      1.04 o 
   1   1  16       36.96       43.72      2.85 o 
   2   1  16        8.35       10.62      1.70 o 
   3   1  16        1.23       -0.68      1.30 o 
  -4   2  16        0.24       -0.36      1.06 o 
  -3   2  16       21.76       25.28      3.25 o 
  -2   2  16        0.16        0.05      0.99 o 
  -1   2  16        8.07       10.08      1.95 o 
   0   2  16       21.26       26.80      1.88 o 
   1   2  16        2.51        4.17      1.34 o 
   2   2  16        3.73        0.58      1.48 o 
   3   2  16        4.34        3.15      1.63 o 
  -3   3  16        2.18        2.46      1.23 o 
  -2   3  16        0.71       -0.58      1.27 o 
  -1   3  16       17.68       21.88      2.33 o 
   0   3  16       27.00       30.78      2.36 o 
   1   3  16        7.95        6.04      1.66 o 
   2   3  16        0.52       -2.34      1.75 o 
  -2   4  16        1.23        1.10      1.58 o 
  -1   4  16        7.43        8.71      1.93 o 
   0   4  16        0.61       -0.31      1.32 o 
   1   4  16        0.04       -1.07      1.14 o 
  -3   1  17        0.20       -0.97      0.99 o 
  -2   1  17        0.81        1.18      0.97 o 
  -1   1  17        5.09        5.44      1.29 o 
   0   1  17        1.06        0.10      1.13 o 
   1   1  17       13.51       20.15      3.76 o 
   2   1  17       25.89       34.57      3.80 o 
  -3   2  17        4.27        7.46      1.44 o 
  -2   2  17        0.11       -1.35      2.09 o 
  -1   2  17        3.68        2.59      1.14 o 
   0   2  17       31.30       34.35      2.31 o 
   1   2  17       11.34        6.66      2.36 o 
   2   2  17        9.85       13.41      2.89 o 
  -2   3  17        1.17       -0.35      1.32 o 
  -1   3  17        5.01        4.74      1.66 o 
   0   3  17       18.84       25.63      2.46 o 
   1   3  17        0.31       -0.97      1.89 o 
  -2   0  18        0.05       -1.68      1.12 o 
  -1   0  18        3.45        5.77      2.38 o 
   0   0  18       12.08       12.17      2.58 o 
   1   0  18       45.53       49.94      3.84 o 
  -1   1  18        3.95        3.93      1.48 o 
   0   1  18        0.97       -0.31      1.20 o 
                                                 
